# Supplementary material for: 2-Amino-5-methyl­pyridinium 2-amino­benzoate
Source: Acta Crystallogr Sect E Struct Rep Online. 2012 Oct 24;68(Pt 11):o3196–7. doi: 10.1107/S1600536812043243 (PMC3515287; doi:10.1107/S1600536812043243)
Supplement: Supplementary file 1 [file e-68-o3196-sup1.cif]

##############################################################################
#                                                                            #
# This CIF contains the data in a paper accepted for publication in          #
# Acta Crystallographica Section E. It conforms to the requirements of       #
# Notes for Authors for Acta Crystallographica Section E, and has been       #
# peer reviewed under the auspices of the IUCr Commission on Journals.       #
#                                                                            #
# Full details of the Crystallographic Information File format               #
# are given in the paper "The Crystallographic Information File (CIF):       #
# a New Standard Archive File for Crystallography" by S. R. Hall, F. H.      #
# Allen and I. D. Brown [Acta Cryst. (1991), A47, 655-685].                  #
#                                                                            #
# The current version of the core CIF dictionary is obtainable from          #
# ftp://ftp.iucr.org/pub/cif_core.dic.                                       #
#                                                                            #
# Software is freely available for graphical display of the structure(s)     #
# in this CIF. For information consult the CIF software page                 #
# http://www.iucr.org/resources/cif/software.                                #
#                                                                            #
# This file may be used for bona fide research purposes within the           #
# scientific community so long as proper attribution is given to the journal # 
# article from which it was obtained.                                        #
#                                                                            #
##############################################################################
data_global
_audit_creation_method     'form.cif (version 2.0)'
_journal_data_validation_number     ?
_journal_date_recd_electronic     2012-10-03
_journal_date_accepted     2012-10-17
_journal_name_full     'Acta Crystallographica, Section E'
_journal_year     2012
_journal_volume     68
_journal_issue     11
_journal_page_first     o3196
_journal_page_last     o3197
_journal_paper_category     QO
_journal_paper_doi     10.1107/S1600536812043243
_journal_coeditor_code     IS5202
_publ_contact_author_name     'Ibrahim Abdul Razak'
_publ_contact_author_address
;
School of Physics
Universiti Sains Malaysia
11800 USM, Penang
Malaysia
;
_publ_contact_author_email     'arazaki@usm.my'
_publ_contact_author_fax     '604 6579150'
_publ_contact_author_phone     '604 6535306'
_publ_section_title
;
2-Amino-5-methylpyridinium 2-aminobenzoate
;
loop_
    _publ_author_name
    _publ_author_footnote
    _publ_author_address
    'Kaliyaperumal Thanigaimani' ?
;
School of Physics
Universiti Sains Malaysia
11800 USM, Penang
Malaysia
;
    'Abbas Farhadikoutenaei' ?
;
School of Physics
Universiti Sains Malaysia
11800 USM, Penang
Malaysia
;
    'Nuridayanti Che Khalib' ?
;
School of Physics
Universiti Sains Malaysia
11800 USM, Penang
Malaysia
;
    'Suhana Arshad' ?
;
School of Physics
Universiti Sains Malaysia
11800 USM, Penang
Malaysia
;
    'Ibrahim Abdul Razak'
;
Thomson Reuters ResearcherID: A-5599-2009.
;
;
School of Physics
Universiti Sains Malaysia
11800 USM, Penang
Malaysia
;
data_I
_audit_creation_method     SHELXL-97
_chemical_name_systematic
;
2-Amino-5-methylpyridinium 2-aminobenzoate
;
_chemical_name_common     ?
_chemical_formula_moiety     'C6 H9 N2 +, C7 H6 N O2 -'
_chemical_formula_sum     'C13 H15 N3 O2'
_chemical_formula_iupac     'C6 H9 N2 +, C7 H6 N O2 -'
_chemical_formula_weight     245.28
_chemical_melting_point     ?
_symmetry_cell_setting     monoclinic
_symmetry_space_group_name_H-M     'P 21/c'
_symmetry_space_group_name_Hall     '-P 2ybc'
loop_
    _symmetry_equiv_pos_as_xyz
    'x, y, z'
    '-x, y+1/2, -z+1/2'
    '-x, -y, -z'
    'x, -y-1/2, z-1/2'
_cell_length_a     9.2394(8)
_cell_length_b     13.9200(11)
_cell_length_c     12.1514(8)
_cell_angle_alpha     90.00
_cell_angle_beta     129.850(4)
_cell_angle_gamma     90.00
_cell_volume     1199.82(16)
_cell_formula_units_Z     4
_cell_measurement_reflns_used     4117
_cell_measurement_theta_min     2.63
_cell_measurement_theta_max     32.52
_cell_measurement_temperature     100.0(10)
_exptl_crystal_description     'block'
_exptl_crystal_colour     'pink'
_exptl_crystal_size_max     0.35
_exptl_crystal_size_mid     0.33
_exptl_crystal_size_min     0.14
_exptl_crystal_density_diffrn     1.358
_exptl_crystal_density_meas     ?
_exptl_crystal_density_method     'not measured'
_exptl_crystal_F_000     520
_exptl_absorpt_coefficient_mu     0.094
_exptl_absorpt_correction_type     multi-scan
_exptl_absorpt_process_details     '(<i>SADABS</i>; Bruker, 2009)'
_exptl_absorpt_correction_T_min     0.9675
_exptl_absorpt_correction_T_max     0.9872
_exptl_special_details
;
The crystal was placed in the cold stream of an Oxford Cryosystems Cobra
open-flow nitrogen cryostat (Cosier & Glazer, 1986) operating at 100.0 (1) K.
;
_diffrn_ambient_temperature     100.0(10)
_diffrn_radiation_type     MoK\a
_diffrn_radiation_wavelength     0.71073
_diffrn_radiation_source     'fine-focus sealed tube'
_diffrn_radiation_monochromator     graphite
_diffrn_measurement_device_type
;
Bruker SMART APEXII DUO CCD area-detector
;
_diffrn_measurement_method     '\f and \w scans'
_diffrn_detector_area_resol_mean     ?
_diffrn_reflns_number     11650
_diffrn_reflns_av_R_equivalents     0.0314
_diffrn_reflns_av_sigmaI/netI     0.0272
_diffrn_reflns_theta_min     2.87
_diffrn_reflns_theta_max     27.49
_diffrn_reflns_theta_full     27.49
_diffrn_measured_fraction_theta_max     0.986
_diffrn_measured_fraction_theta_full     0.986
_diffrn_reflns_limit_h_min     -12
_diffrn_reflns_limit_h_max     12
_diffrn_reflns_limit_k_min     -18
_diffrn_reflns_limit_k_max     18
_diffrn_reflns_limit_l_min     -15
_diffrn_reflns_limit_l_max     15
_diffrn_standards_number     0
_diffrn_standards_interval_count     .
_diffrn_standards_interval_time     .
_diffrn_standards_decay_%     ?
_refine_special_details
;
Refinement of <i>F</i>^2^ against ALL reflections. The weighted <i>R</i>-factor
<i>wR</i> and goodness of fit <i>S</i> are based on <i>F</i>^2^, conventional
<i>R</i>-factors <i>R</i> are based on <i>F</i>, with <i>F</i> set to zero for
negative <i>F</i>^2^. The threshold expression of <i>F</i>^2^ >
\s(<i>F</i>^2^) is used only for calculating <i>R</i>-factors(gt) <i>etc</i>.
and is not relevant to the choice of reflections for refinement.
<i>R</i>-factors based on <i>F</i>^2^ are statistically about twice as large
as those based on <i>F</i>, and <i>R</i>- factors based on ALL data will be
even larger.
;
_reflns_number_total     2707
_reflns_number_gt     2361
_reflns_threshold_expression     I>2\s(I)
_refine_ls_structure_factor_coef     Fsqd
_refine_ls_matrix_type     full
_refine_ls_R_factor_all     0.0432
_refine_ls_R_factor_gt     0.0366
_refine_ls_wR_factor_gt     0.0937
_refine_ls_wR_factor_ref     0.1007
_refine_ls_goodness_of_fit_ref     1.071
_refine_ls_restrained_S_all     1.071
_refine_ls_number_reflns     2707
_refine_ls_number_parameters     184
_refine_ls_number_restraints     0
_refine_ls_hydrogen_treatment     mixed
_refine_ls_weighting_scheme     calc
_refine_ls_weighting_details
         'calc w=1/[\s^2^(Fo^2^)+(0.0457P)^2^+0.4478P] where P=(Fo^2^+2Fc^2^)/3'
_atom_sites_solution_hydrogens     geom
_atom_sites_solution_primary     direct
_atom_sites_solution_secondary     difmap
_refine_ls_shift/su_max     0.000
_refine_ls_shift/su_mean     0.000
_refine_diff_density_max     0.267
_refine_diff_density_min     -0.239
_refine_ls_extinction_method     none
_refine_ls_extinction_coef     ?
loop_
    _atom_type_symbol
    _atom_type_description
    _atom_type_scat_dispersion_real
    _atom_type_scat_dispersion_imag
    _atom_type_scat_source
    'C' 'C' 0.0033 0.0016
                         'International Tables Vol C Tables 4.2.6.8 and 6.1.1.4'
    'H' 'H' 0.0000 0.0000
                         'International Tables Vol C Tables 4.2.6.8 and 6.1.1.4'
    'N' 'N' 0.0061 0.0033
                         'International Tables Vol C Tables 4.2.6.8 and 6.1.1.4'
    'O' 'O' 0.0106 0.0060
                         'International Tables Vol C Tables 4.2.6.8 and 6.1.1.4'
_computing_data_collection     'APEX2 (Bruker, 2009)'
_computing_cell_refinement     'SAINT (Bruker, 2009)'
_computing_data_reduction     'SAINT (Bruker, 2009)'
_computing_structure_solution     'SHELXTL (Sheldrick, 2008)'
_computing_structure_refinement     'SHELXTL (Sheldrick, 2008)'
_computing_molecular_graphics     'SHELXTL (Sheldrick, 2008)'
_computing_publication_material
;
SHELXTL (Sheldrick, 2008) and PLATON (Spek, 2009)
;
loop_
    _atom_site_type_symbol
    _atom_site_label
    _atom_site_fract_x
    _atom_site_fract_y
    _atom_site_fract_z
    _atom_site_U_iso_or_equiv
    _atom_site_adp_type
    _atom_site_calc_flag
    _atom_site_refinement_flags
    _atom_site_occupancy
    _atom_site_symmetry_multiplicity
    _atom_site_disorder_assembly
    _atom_site_disorder_group
    N N1 -0.05463(13) 0.58465(7) 0.37647(10) 0.0151(2) Uani d . 1 1 . .
    N N2 -0.25399(14) 0.50164(8) 0.16340(12) 0.0204(2) Uani d . 1 1 . .
    C C1 0.11839(16) 0.60745(8) 0.50265(12) 0.0151(2) Uani d . 1 1 . .
    H H1A 0.1274 0.6549 0.5629 0.018 Uiso calc R 1 1 . .
    C C2 0.27885(15) 0.56356(8) 0.54419(12) 0.0155(2) Uani d . 1 1 . .
    C C3 0.25605(16) 0.49221(8) 0.45170(13) 0.0171(2) Uani d . 1 1 . .
    H H3A 0.3639 0.4586 0.4784 0.020 Uiso calc R 1 1 . .
    C C4 0.08252(16) 0.47011(9) 0.32426(13) 0.0177(3) Uani d . 1 1 . .
    H H4A 0.0711 0.4225 0.2631 0.021 Uiso calc R 1 1 . .
    C C5 -0.07917(16) 0.51858(8) 0.28449(12) 0.0159(2) Uani d . 1 1 . .
    C C6 0.47064(16) 0.59045(9) 0.68135(13) 0.0196(3) Uani d . 1 1 . .
    H H6A 0.4574 0.6181 0.7487 0.029 Uiso calc R 1 1 . .
    H H6B 0.5289 0.6378 0.6607 0.029 Uiso calc R 1 1 . .
    H H6C 0.5502 0.5330 0.7238 0.029 Uiso calc R 1 1 . .
    O O1 0.43909(11) 0.88549(6) 0.58761(9) 0.0185(2) Uani d . 1 1 . .
    O O2 0.63811(11) 0.83318(6) 0.81350(9) 0.0196(2) Uani d . 1 1 . .
    N N3 0.50078(14) 0.75894(8) 0.93299(11) 0.0194(2) Uani d . 1 1 . .
    C C7 0.12951(16) 0.86387(9) 0.57403(13) 0.0182(2) Uani d . 1 1 . .
    H H7A 0.1169 0.8984 0.5008 0.022 Uiso calc R 1 1 . .
    C C8 -0.03024(16) 0.84480(9) 0.55754(13) 0.0205(3) Uani d . 1 1 . .
    H H8A -0.1507 0.8658 0.4747 0.025 Uiso calc R 1 1 . .
    C C9 -0.01034(16) 0.79390(9) 0.66560(13) 0.0194(3) Uani d . 1 1 . .
    H H9A -0.1190 0.7788 0.6550 0.023 Uiso calc R 1 1 . .
    C C10 0.16495(16) 0.76523(9) 0.78755(13) 0.0171(2) Uani d . 1 1 . .
    H H10A 0.1751 0.7310 0.8599 0.021 Uiso calc R 1 1 . .
    C C11 0.32976(15) 0.78581(8) 0.80692(12) 0.0149(2) Uani d . 1 1 . .
    C C12 0.31006(15) 0.83401(8) 0.69541(12) 0.0147(2) Uani d . 1 1 . .
    C C13 0.47372(15) 0.85226(8) 0.69945(12) 0.0150(2) Uani d . 1 1 . .
    H H1 -0.280(2) 0.4597(12) 0.0936(19) 0.032(4) Uiso d . 1 1 . .
    H H2 0.500(2) 0.7164(12) 0.9882(18) 0.027(4) Uiso d . 1 1 . .
    H H3 0.605(2) 0.7676(13) 0.9397(18) 0.034(4) Uiso d . 1 1 . .
    H H4 -0.165(2) 0.6175(13) 0.3487(19) 0.038(5) Uiso d . 1 1 . .
    H H5 -0.354(2) 0.5383(12) 0.1417(18) 0.031(4) Uiso d . 1 1 . .
loop_
    _atom_site_aniso_label
    _atom_site_aniso_U_11
    _atom_site_aniso_U_22
    _atom_site_aniso_U_33
    _atom_site_aniso_U_12
    _atom_site_aniso_U_13
    _atom_site_aniso_U_23
    N1 0.0141(5) 0.0158(5) 0.0159(5) 0.0000(4) 0.0099(4) -0.0003(4)
    N2 0.0149(5) 0.0239(5) 0.0183(5) -0.0009(4) 0.0088(4) -0.0060(4)
    C1 0.0171(5) 0.0140(5) 0.0147(5) -0.0024(4) 0.0104(5) -0.0017(4)
    C2 0.0150(5) 0.0156(5) 0.0153(5) -0.0013(4) 0.0094(5) 0.0012(4)
    C3 0.0158(5) 0.0169(5) 0.0201(6) 0.0007(4) 0.0123(5) 0.0013(5)
    C4 0.0190(6) 0.0167(5) 0.0191(6) -0.0009(4) 0.0130(5) -0.0028(5)
    C5 0.0163(5) 0.0162(5) 0.0156(5) -0.0018(4) 0.0105(5) -0.0002(4)
    C6 0.0156(5) 0.0200(6) 0.0184(6) -0.0007(4) 0.0087(5) -0.0018(5)
    O1 0.0187(4) 0.0220(4) 0.0151(4) -0.0006(3) 0.0109(4) 0.0014(3)
    O2 0.0132(4) 0.0241(5) 0.0180(4) -0.0006(3) 0.0084(4) 0.0046(3)
    N3 0.0150(5) 0.0256(5) 0.0152(5) -0.0005(4) 0.0085(4) 0.0043(4)
    C7 0.0179(5) 0.0189(6) 0.0146(5) 0.0009(4) 0.0090(5) 0.0006(5)
    C8 0.0135(5) 0.0250(6) 0.0164(6) 0.0020(4) 0.0065(5) -0.0009(5)
    C9 0.0148(5) 0.0219(6) 0.0216(6) -0.0031(4) 0.0117(5) -0.0053(5)
    C10 0.0185(5) 0.0173(6) 0.0176(6) -0.0032(4) 0.0125(5) -0.0025(4)
    C11 0.0147(5) 0.0138(5) 0.0136(5) -0.0010(4) 0.0079(5) -0.0027(4)
    C12 0.0139(5) 0.0142(5) 0.0144(5) -0.0017(4) 0.0084(5) -0.0025(4)
    C13 0.0156(5) 0.0124(5) 0.0153(5) -0.0010(4) 0.0091(5) -0.0013(4)
_geom_special_details
;
All e.s.d.'s (except the e.s.d. in the dihedral angle between two l.s. planes)
are estimated using the full covariance matrix. The cell e.s.d.'s are taken
into account individually in the estimation of e.s.d.'s in distances, angles
and torsion angles; correlations between e.s.d.'s in cell parameters are only
used when they are defined by crystal symmetry. An approximate (isotropic)
treatment of cell e.s.d.'s is used for estimating e.s.d.'s involving l.s.
planes.
;
loop_
    _geom_bond_atom_site_label_1
    _geom_bond_atom_site_label_2
    _geom_bond_site_symmetry_2
    _geom_bond_distance
    _geom_bond_publ_flag
    N1 C5 . 1.3498(15) ?
    N1 C1 . 1.3660(14) ?
    N1 H4 . 0.959(18) ?
    N2 C5 . 1.3356(15) ?
    N2 H1 . 0.926(18) ?
    N2 H5 . 0.933(17) ?
    C1 C2 . 1.3664(16) ?
    C1 H1A . 0.9500 ?
    C2 C3 . 1.4108(17) ?
    C2 C6 . 1.5077(16) ?
    C3 C4 . 1.3716(16) ?
    C3 H3A . 0.9500 ?
    C4 C5 . 1.4125(16) ?
    C4 H4A . 0.9500 ?
    C6 H6A . 0.9800 ?
    C6 H6B . 0.9800 ?
    C6 H6C . 0.9800 ?
    O1 C13 . 1.2672(14) ?
    O2 C13 . 1.2651(14) ?
    N3 C11 . 1.3717(15) ?
    N3 H2 . 0.897(17) ?
    N3 H3 . 0.923(18) ?
    C7 C8 . 1.3821(17) ?
    C7 C12 . 1.4064(16) ?
    C7 H7A . 0.9500 ?
    C8 C9 . 1.3966(18) ?
    C8 H8A . 0.9500 ?
    C9 C10 . 1.3793(16) ?
    C9 H9A . 0.9500 ?
    C10 C11 . 1.4131(16) ?
    C10 H10A . 0.9500 ?
    C11 C12 . 1.4153(16) ?
    C12 C13 . 1.5029(15) ?
loop_
    _geom_angle_atom_site_label_1
    _geom_angle_atom_site_label_2
    _geom_angle_atom_site_label_3
    _geom_angle_site_symmetry_1
    _geom_angle_site_symmetry_3
    _geom_angle
    _geom_angle_publ_flag
    C5 N1 C1 . . 122.86(10) ?
    C5 N1 H4 . . 117.1(11) ?
    C1 N1 H4 . . 120.0(11) ?
    C5 N2 H1 . . 122.7(10) ?
    C5 N2 H5 . . 119.6(10) ?
    H1 N2 H5 . . 117.2(15) ?
    N1 C1 C2 . . 121.54(11) ?
    N1 C1 H1A . . 119.2 ?
    C2 C1 H1A . . 119.2 ?
    C1 C2 C3 . . 116.59(10) ?
    C1 C2 C6 . . 121.72(11) ?
    C3 C2 C6 . . 121.68(10) ?
    C4 C3 C2 . . 121.81(11) ?
    C4 C3 H3A . . 119.1 ?
    C2 C3 H3A . . 119.1 ?
    C3 C4 C5 . . 119.61(11) ?
    C3 C4 H4A . . 120.2 ?
    C5 C4 H4A . . 120.2 ?
    N2 C5 N1 . . 118.38(10) ?
    N2 C5 C4 . . 124.05(11) ?
    N1 C5 C4 . . 117.55(10) ?
    C2 C6 H6A . . 109.5 ?
    C2 C6 H6B . . 109.5 ?
    H6A C6 H6B . . 109.5 ?
    C2 C6 H6C . . 109.5 ?
    H6A C6 H6C . . 109.5 ?
    H6B C6 H6C . . 109.5 ?
    C11 N3 H2 . . 117.4(10) ?
    C11 N3 H3 . . 117.0(11) ?
    H2 N3 H3 . . 121.8(15) ?
    C8 C7 C12 . . 122.28(11) ?
    C8 C7 H7A . . 118.9 ?
    C12 C7 H7A . . 118.9 ?
    C7 C8 C9 . . 118.44(11) ?
    C7 C8 H8A . . 120.8 ?
    C9 C8 H8A . . 120.8 ?
    C10 C9 C8 . . 120.90(11) ?
    C10 C9 H9A . . 119.6 ?
    C8 C9 H9A . . 119.6 ?
    C9 C10 C11 . . 121.22(11) ?
    C9 C10 H10A . . 119.4 ?
    C11 C10 H10A . . 119.4 ?
    N3 C11 C10 . . 118.55(11) ?
    N3 C11 C12 . . 123.23(10) ?
    C10 C11 C12 . . 118.22(10) ?
    C7 C12 C11 . . 118.86(10) ?
    C7 C12 C13 . . 118.47(10) ?
    C11 C12 C13 . . 122.65(10) ?
    O2 C13 O1 . . 123.53(10) ?
    O2 C13 C12 . . 118.48(10) ?
    O1 C13 C12 . . 117.99(10) ?
loop_
    _geom_torsion_atom_site_label_1
    _geom_torsion_atom_site_label_2
    _geom_torsion_atom_site_label_3
    _geom_torsion_atom_site_label_4
    _geom_torsion_site_symmetry_1
    _geom_torsion_site_symmetry_2
    _geom_torsion_site_symmetry_3
    _geom_torsion_site_symmetry_4
    _geom_torsion
    _geom_torsion_publ_flag
    C5 N1 C1 C2 . . . . -0.49(17) ?
    N1 C1 C2 C3 . . . . -1.33(17) ?
    N1 C1 C2 C6 . . . . 178.25(11) ?
    C1 C2 C3 C4 . . . . 2.07(17) ?
    C6 C2 C3 C4 . . . . -177.52(11) ?
    C2 C3 C4 C5 . . . . -1.02(18) ?
    C1 N1 C5 N2 . . . . -179.68(11) ?
    C1 N1 C5 C4 . . . . 1.58(16) ?
    C3 C4 C5 N2 . . . . -179.47(11) ?
    C3 C4 C5 N1 . . . . -0.81(17) ?
    C12 C7 C8 C9 . . . . -0.13(18) ?
    C7 C8 C9 C10 . . . . 1.51(18) ?
    C8 C9 C10 C11 . . . . -0.38(18) ?
    C9 C10 C11 N3 . . . . 177.35(11) ?
    C9 C10 C11 C12 . . . . -2.10(17) ?
    C8 C7 C12 C11 . . . . -2.35(18) ?
    C8 C7 C12 C13 . . . . 175.98(11) ?
    N3 C11 C12 C7 . . . . -176.04(11) ?
    C10 C11 C12 C7 . . . . 3.38(16) ?
    N3 C11 C12 C13 . . . . 5.71(18) ?
    C10 C11 C12 C13 . . . . -174.87(10) ?
    C7 C12 C13 O2 . . . . 173.86(10) ?
    C11 C12 C13 O2 . . . . -7.88(17) ?
    C7 C12 C13 O1 . . . . -6.58(16) ?
    C11 C12 C13 O1 . . . . 171.69(10) ?
loop_
    _geom_hbond_atom_site_label_D
    _geom_hbond_atom_site_label_H
    _geom_hbond_atom_site_label_A
    _geom_hbond_site_symmetry_A
    _geom_hbond_distance_DH
    _geom_hbond_distance_HA
    _geom_hbond_distance_DA
    _geom_hbond_angle_DHA
    _geom_hbond_publ_flag
    N3 H3 O2 . 0.92(2) 1.97(2) 2.6734(18) 131.8(15) yes
    N2 H1 O1 2_545 0.926(18) 1.982(18) 2.8561(14) 157(2) yes
    N3 H2 O1 4_576 0.897(17) 2.159(18) 3.0445(14) 168.7(14) yes
    N1 H4 O2 4_475 0.959(18) 1.723(18) 2.6776(13) 172.7(17) yes
    N2 H5 O1 4_475 0.933(17) 1.899(18) 2.8305(14) 176.8(16) yes
    C1 H1A Cg1 1_555 0.95 2.58 3.5094(13) 165 yes
_iucr_refine_instructions_details
;
TITL I in P21/c (100K)
CELL  0.71073    9.2394   13.9200   12.1514    90.000   129.850    90.000
ZERR  4           0.0008    0.0011    0.0008     0.000     0.004     0.000
LATT   1
SYMM             - X ,    0.50000 + Y ,    0.50000 - Z
SFAC  C  H  N  O
UNIT    52   60  12   8
TEMP -173.000
SIZE 0.137 0.334 0.353
L.S. 10
BOND $H
FMAP 2  1 60
OMIT -4 5 5
OMIT -1 4 5
OMIT 0 6 6
OMIT 4 6 3
OMIT 1 6 5
OMIT 0 1 1
OMIT 3 6 4
OMIT 1 4 4
OMIT -4 6 7
OMIT -1 6 6
OMIT -3 6 7
EQIV $1 x,3/2-y,1/2+z
HTAB N3 O1_$1
EQIV $2 -1+x,3/2-y,-1/2+z
HTAB N1 O2_$2
EQIV $3 -1+x,3/2-y,-1/2+z
HTAB N2 O1_$3
PLAN 20
ACTA
CONF
WGHT      0.0457      0.4478
FVAR       0.62954
N1    3   -0.054632    0.584653    0.376466    11.00000    0.01412    0.01584 =
         0.01594   -0.00028    0.00988   -0.00005
N2    3   -0.253990    0.501639    0.163403    11.00000    0.01493    0.02394 =
         0.01833   -0.00599    0.00885   -0.00089
C1    1    0.118386    0.607448    0.502651    11.00000    0.01706    0.01404 =
         0.01466   -0.00166    0.01038   -0.00237
AFIX  43
H1A   2    0.127362    0.654927    0.562939    11.00000   -1.20000
AFIX   0
C2    1    0.278854    0.563556    0.544191    11.00000    0.01501    0.01561 =
         0.01526    0.00116    0.00936   -0.00129
C3    1    0.256054    0.492215    0.451696    11.00000    0.01580    0.01695 =
         0.02007    0.00129    0.01226    0.00075
AFIX  43
H3A   2    0.363850    0.458560    0.478405    11.00000   -1.20000
AFIX   0
C4    1    0.082519    0.470113    0.324264    11.00000    0.01903    0.01672 =
         0.01910   -0.00280    0.01304   -0.00089
AFIX  43
H4A   2    0.071141    0.422490    0.263116    11.00000   -1.20000
AFIX   0
C5    1   -0.079166    0.518577    0.284489    11.00000    0.01633    0.01618 =
         0.01564   -0.00023    0.01046   -0.00183
C6    1    0.470641    0.590454    0.681354    11.00000    0.01563    0.02004 =
         0.01839   -0.00178    0.00866   -0.00067
AFIX 137
H6A   2    0.457406    0.618062    0.748692    11.00000   -1.50000
H6B   2    0.528937    0.637782    0.660698    11.00000   -1.50000
H6C   2    0.550240    0.533001    0.723827    11.00000   -1.50000
AFIX   0
O1    4    0.439086    0.885487    0.587613    11.00000    0.01867    0.02197 =
         0.01511    0.00138    0.01087   -0.00061
O2    4    0.638107    0.833182    0.813502    11.00000    0.01315    0.02411 =
         0.01804    0.00464    0.00839   -0.00059
N3    3    0.500779    0.758935    0.932993    11.00000    0.01503    0.02557 =
         0.01519    0.00433    0.00852   -0.00048
C7    1    0.129511    0.863873    0.574030    11.00000    0.01792    0.01891 =
         0.01459    0.00059    0.00899    0.00088
AFIX  43
H7A   2    0.116919    0.898354    0.500828    11.00000   -1.20000
AFIX   0
C8    1   -0.030239    0.844799    0.557543    11.00000    0.01348    0.02505 =
         0.01644   -0.00086    0.00653    0.00198
AFIX  43
H8A   2   -0.150744    0.865818    0.474661    11.00000   -1.20000
AFIX   0
C9    1   -0.010336    0.793896    0.665601    11.00000    0.01477    0.02191 =
         0.02162   -0.00527    0.01173   -0.00307
AFIX  43
H9A   2   -0.119002    0.778811    0.654963    11.00000   -1.20000
AFIX   0
C10   1    0.164949    0.765228    0.787552    11.00000    0.01849    0.01726 =
         0.01765   -0.00251    0.01248   -0.00318
AFIX  43
H10A  2    0.175073    0.731013    0.859872    11.00000   -1.20000
AFIX   0
C11   1    0.329758    0.785808    0.806916    11.00000    0.01471    0.01383 =
         0.01365   -0.00272    0.00795   -0.00101
C12   1    0.310061    0.834007    0.695414    11.00000    0.01391    0.01422 =
         0.01437   -0.00246    0.00839   -0.00171
C13   1    0.473723    0.852263    0.699447    11.00000    0.01556    0.01239 =
         0.01530   -0.00134    0.00909   -0.00099
H1    2   -0.279837    0.459745    0.093622    11.00000    0.03223
H2    2    0.500107    0.716406    0.988173    11.00000    0.02679
H3    2    0.605309    0.767593    0.939731    11.00000    0.03373
H4    2   -0.164940    0.617475    0.348668    11.00000    0.03816
H5    2   -0.353919    0.538276    0.141685    11.00000    0.03123
HKLF 4 1 -1.0000  0.0000  0.0000  0.0000 -1.0000  0.0000  1.0000  0.0000  1.0000
REM  mo_kta7_0m in P21/c (100K)
REM R1 =  0.0366 for   2361 Fo > 4sig(Fo)  and  0.0432 for all   2707 data
REM    184 parameters refined using      0 restraints
END
REM Highest difference peak  0.267,  deepest hole -0.239,  1-sigma level  0.049
Q1    1   0.2516  0.7768  0.8015  11.00000  0.05    0.27
Q2    1   0.3633  0.5749  0.6030  11.00000  0.05    0.26
Q3    1   0.3875  0.8432  0.6971  11.00000  0.05    0.26
Q4    1   0.3123  0.7907  0.7433  11.00000  0.05    0.25
Q5    1   0.2129  0.5976  0.5185  11.00000  0.05    0.24
Q6    1   0.0036  0.4962  0.2978  11.00000  0.05    0.23
Q7    1   0.2655  0.5148  0.5131  11.00000  0.05    0.23
Q8    1   0.1537  0.4667  0.4069  11.00000  0.05    0.22
Q9    1   0.2252  0.8472  0.6353  11.00000  0.05    0.22
Q10   1   0.0548  0.8587  0.5816  11.00000  0.05    0.20
Q11   1  -0.0017  0.8397  0.6377  11.00000  0.05    0.18
Q12   1   0.4062  0.7792  0.8603  11.00000  0.05    0.17
Q13   1  -0.0766  0.5392  0.3431  11.00000  0.05    0.17
Q14   1   0.1762  0.5016  0.3831  11.00000  0.05    0.17
Q15   1   0.0806  0.7743  0.7207  11.00000  0.05    0.16
Q16   1  -0.1562  0.5233  0.2155  11.00000  0.05    0.15
Q17   1   0.0402  0.5934  0.4350  11.00000  0.05    0.15
Q18   1   0.4978  0.5623  0.7623  11.00000  0.05    0.15
Q19   1   0.7233  0.8384  0.8032  11.00000  0.05    0.15
Q20   1  -0.1845  0.4844  0.2453  11.00000  0.05    0.14
;
