# Supplementary material for: 2-Amino-5-methyl­pyridinium 2-amino­benzoate
Source: Acta Crystallogr Sect E Struct Rep Online. 2012 Oct 24;68(Pt 11):o3196–7. doi: 10.1107/S1600536812043243 (PMC3515287; doi:10.1107/S1600536812043243)
Supplement: Supplementary file 2 [file e-68-o3196-Isup2.hkl]

# 
# h,k,l, Fc-squared, Fo-squared, sigma(Fo-squared) and status flag 
# 
data_I
_shelx_title ' mo_kta7_0m in P21/c (100K)' 
_shelx_refln_list_code          4 
_shelx_F_calc_maximum      166.07 
_exptl_crystal_F_000       520.00 
_reflns_d_resolution_high  0.7698 
 
loop_ 
 _symmetry_equiv_pos_as_xyz 
 'x, y, z' 
 '-x, y+1/2, -z+1/2' 
 '-x, -y, -z' 
 'x, -y-1/2, z-1/2' 
 
_cell_length_a     9.2394 
_cell_length_b    13.9200 
_cell_length_c    12.1514 
_cell_angle_alpha  90.000 
_cell_angle_beta  129.850 
_cell_angle_gamma  90.000 
 
_shelx_F_squared_multiplier     1.000 
 
loop_ 
 _refln_index_h 
 _refln_index_k 
 _refln_index_l 
 _refln_F_squared_calc 
 _refln_F_squared_meas 
 _refln_F_squared_sigma 
 _refln_observed_status 
   1   0   0        4.90       -0.41      0.20 o 
   2   0   0     3292.51     3080.86     88.51 o 
   3   0   0        5.73        2.30      0.82 o 
   4   0   0      375.41      430.17      8.69 o 
   5   0   0     1765.75     1695.78     24.67 o 
   6   0   0       31.12       26.25      2.84 o 
   7   0   0        0.79       -0.13      1.04 o 
   8   0   0       82.74       84.41      4.50 o 
   9   0   0        6.87        9.52      2.40 o 
   1   1   0     3425.25     3429.67     68.57 o 
   2   1   0        1.77        0.37      1.70 o 
   3   1   0       62.22       73.78      2.33 o 
   4   1   0      755.70      723.10     18.18 o 
   5   1   0       72.54       62.92      2.36 o 
   6   1   0     1924.15     1844.07     19.26 o 
   7   1   0       85.72       86.59      3.04 o 
   8   1   0       37.39       36.24      2.94 o 
   9   1   0       30.62       29.75      2.63 o 
   1   2   0     1906.43     1857.79     41.78 o 
   2   2   0     1327.93     1345.71     19.13 o 
   3   2   0       23.80       22.17      1.10 o 
   4   2   0      175.39      184.87      2.93 o 
   5   2   0      236.76      227.31      3.83 o 
   6   2   0     3206.85     3131.56     31.16 o 
   7   2   0        1.90        1.49      0.85 o 
   8   2   0        6.31        3.87      1.12 o 
   9   2   0       27.74       32.68      2.73 o 
   1   3   0        0.83       -0.74      0.49 o 
   2   3   0      938.63      962.13     14.10 o 
   3   3   0       21.35       15.34      1.07 o 
   4   3   0      898.77      939.06     10.14 o 
   5   3   0      135.29      130.94      3.61 o 
   6   3   0      994.63      957.96     11.82 o 
   7   3   0       49.42       53.78      2.99 o 
   8   3   0        5.20        4.98      1.59 o 
   9   3   0       87.70      117.37      4.58 o 
   0   4   0       61.96       71.38      3.40 o 
   1   4   0      365.80      398.30      7.53 o 
   2   4   0     2640.01     2783.13     38.54 o 
   3   4   0       63.87       51.43      1.74 o 
   4   4   0      702.10      751.47      8.47 o 
   5   4   0       12.31       10.24      0.93 o 
   6   4   0       36.52       37.50      2.07 o 
   7   4   0      160.19      149.48      3.85 o 
   8   4   0       35.09       32.02      2.20 o 
   1   5   0        1.14        0.62      0.62 o 
   2   5   0      508.82      541.69      7.66 o 
   3   5   0      923.89     1041.14     10.93 o 
   4   5   0        7.04       11.64      0.89 o 
   5   5   0      299.86      292.64      4.45 o 
   6   5   0      334.97      330.30      5.91 o 
   7   5   0       27.02       26.90      2.58 o 
   8   5   0      147.20      165.49      5.31 o 
   0   6   0      271.50      287.95      5.06 o 
   1   6   0       73.49       81.61      1.85 o 
   2   6   0     1261.40     1270.74     13.05 o 
   3   6   0     1690.19     1752.83     18.89 o 
   4   6   0        3.78        5.35      1.97 o 
   5   6   0       13.32       15.83      1.15 o 
   6   6   0      115.33      121.09      3.33 o 
   7   6   0       12.07       10.22      1.43 o 
   8   6   0       67.18       66.35      3.87 o 
   1   7   0     1183.28     1203.82     11.63 o 
   2   7   0       86.03      103.62      2.44 o 
   3   7   0     1752.05     1777.05     19.25 o 
   4   7   0      137.87      140.82      3.42 o 
   5   7   0        3.40        2.23      0.78 o 
   6   7   0        4.52        3.48      1.06 o 
   7   7   0       22.74       21.83      1.94 o 
   8   7   0       61.90       64.61      3.65 o 
   0   8   0     1792.90     1763.38     25.44 o 
   1   8   0       54.81       44.00      1.35 o 
   2   8   0       50.99       42.75      2.37 o 
   3   8   0     2197.85     2243.52     24.03 o 
   4   8   0       19.09       18.62      1.25 o 
   5   8   0       68.90       65.36      2.49 o 
   6   8   0      105.17      104.62      3.47 o 
   7   8   0        4.54        8.58      1.59 o 
   8   8   0       88.61      100.26      4.33 o 
   1   9   0       36.72       41.64      1.67 o 
   2   9   0       64.00       63.56      1.65 o 
   3   9   0       11.30       12.31      0.97 o 
   4   9   0      139.23      148.88      3.28 o 
   5   9   0       47.32       41.31      2.02 o 
   6   9   0        3.23        3.14      1.15 o 
   7   9   0       52.07       52.48      3.36 o 
   0  10   0       24.47       27.09      2.84 o 
   1  10   0      142.36      166.32      2.68 o 
   2  10   0       15.42       17.54      1.11 o 
   3  10   0       46.24       45.70      1.78 o 
   4  10   0       36.21       36.83      1.73 o 
   5  10   0       22.78       29.22      1.82 o 
   6  10   0      301.60      285.59      7.99 o 
   7  10   0       19.35       19.92      2.51 o 
   1  11   0       30.89       38.90      1.95 o 
   2  11   0      169.80      171.23      3.37 o 
   3  11   0      273.32      251.80      4.77 o 
   4  11   0       58.29       57.42      2.35 o 
   5  11   0       89.47       82.64      3.05 o 
   6  11   0       70.43       71.95      3.72 o 
   7  11   0        6.65        6.62      1.50 o 
   0  12   0      473.61      500.32     20.00 o 
   1  12   0       70.52       69.49      3.45 o 
   2  12   0       48.99       47.52      2.41 o 
   3  12   0        8.47       10.56      1.37 o 
   4  12   0      252.60      263.34      5.75 o 
   5  12   0       37.14       33.40      2.14 o 
   6  12   0        0.91        0.16      1.15 o 
   1  13   0      297.37      302.49      6.68 o 
   2  13   0        0.79        0.07      0.99 o 
   3  13   0       38.87       37.93      2.35 o 
   4  13   0      251.58      261.27      8.69 o 
   5  13   0       12.97       11.63      1.63 o 
   6  13   0       14.30        8.52      2.12 o 
   0  14   0       77.69       84.08      5.72 o 
   1  14   0       25.74       24.99      2.19 o 
   2  14   0       91.82       90.26      3.79 o 
   3  14   0      104.97      112.60      4.25 o 
   4  14   0      315.91      320.65      7.55 o 
   5  14   0        1.25        1.41      1.58 o 
   1  15   0       60.68       53.36      3.21 o 
   2  15   0      189.01      197.98     10.22 o 
   3  15   0       84.74       85.32      4.24 o 
   4  15   0       75.63       77.27      4.09 o 
   5  15   0      180.41      179.34      6.48 o 
   0  16   0      139.54      131.22      6.51 o 
   1  16   0       30.60       38.12      2.89 o 
   2  16   0      289.58      300.93      7.36 o 
   3  16   0       61.92       62.94      4.06 o 
   4  16   0       53.66       56.14      4.20 o 
   1  17   0       61.56       61.34      6.32 o 
   2  17   0        1.17        0.95      1.38 o 
   3  17   0        1.22        0.44      1.42 o 
   0  18   0       38.42       41.14      4.58 o 
  -9   1   1        0.06        1.07      1.12 o 
  -8   1   1       20.46       20.41      1.80 o 
  -7   1   1      182.67      185.45      3.69 o 
  -6   1   1       32.78       28.98      2.25 o 
  -5   1   1       56.68       50.92      2.30 o 
  -4   1   1      198.40      203.13      3.04 o 
  -3   1   1       33.53       31.61      1.64 o 
  -2   1   1      201.00      227.31      8.48 o 
   1   1   1        0.05       -0.58      0.29 o 
   3   1   1      136.46      160.58      3.71 o 
   4   1   1      185.04      202.46      4.74 o 
   5   1   1      602.55      534.64     26.02 o 
   6   1   1      412.06      411.57      6.71 o 
   7   1   1       24.23       23.90      1.76 o 
   8   1   1        0.67        0.69      0.97 o 
  -9   2   1       45.39       50.74      4.89 o 
  -8   2   1       12.51       11.23      1.48 o 
  -7   2   1        8.02        4.83      0.96 o 
  -6   2   1      169.95      162.75      3.42 o 
  -5   2   1        1.34        1.06      0.53 o 
  -4   2   1        1.57       -0.22      0.39 o 
  -3   2   1       38.16       44.92      1.88 o 
  -2   2   1     1028.29     1030.55     18.15 o 
  -1   2   1      118.65      146.33      5.62 o 
   0   2   1     9205.48     8851.79    251.26 o 
   1   2   1       89.09       92.59      3.04 o 
   2   2   1       47.01       39.80      3.33 o 
   4   2   1      392.36      222.67     11.02 o 
   5   2   1       12.88       14.11      1.17 o 
   6   2   1      100.05       87.73      2.85 o 
   7   2   1        0.33        0.12      0.83 o 
   8   2   1       55.05       64.87      2.83 o 
  -9   3   1       30.67       32.88      2.84 o 
  -8   3   1       25.84       25.51      2.15 o 
  -7   3   1      344.01      346.60      5.43 o 
  -6   3   1      914.59      871.50     10.17 o 
  -5   3   1      117.36      139.23      2.98 o 
  -4   3   1      263.18      292.76      4.25 o 
  -3   3   1      247.65      262.47      4.28 o 
  -2   3   1      471.26      476.01      9.15 o 
  -1   3   1     3925.23     3816.78     77.32 o 
   0   3   1     3273.30     3250.72     65.93 o 
   1   3   1       28.45       27.03      1.05 o 
   2   3   1      383.79      379.40      7.99 o 
   3   3   1      291.23      310.33     13.29 o 
   5   3   1      110.02       98.94      2.64 o 
   6   3   1      284.29      298.66      5.46 o 
   7   3   1       22.31       21.81      2.51 o 
   8   3   1        0.20       -0.50      0.91 o 
  -9   4   1       20.46       21.11      3.11 o 
  -8   4   1       70.94       69.06      3.80 o 
  -7   4   1       69.02       70.16      2.57 o 
  -6   4   1     1527.83     1502.57     16.10 o 
  -5   4   1       22.19       25.13      1.31 o 
  -4   4   1       77.01       85.36      1.90 o 
  -3   4   1     1685.19     1880.71     23.47 o 
  -2   4   1      540.36      518.39      9.97 o 
  -1   4   1     1650.11     1670.05     34.60 o 
   0   4   1     7625.63     7400.51    151.39 o 
   1   4   1      292.29      262.67      3.98 o 
   2   4   1      300.50      346.72      4.81 o 
   3   4   1        0.43        1.39      0.53 o 
   4   4   1       25.48       29.85      1.63 o 
   5   4   1      322.19      304.10      5.25 o 
   6   4   1       25.27       30.75      1.89 o 
   7   4   1       38.86       40.47      2.26 o 
   8   4   1        7.22        6.41      1.28 o 
  -9   5   1       41.65       49.46      3.40 o 
  -8   5   1        0.52        0.82      1.17 o 
  -7   5   1      284.36      259.12      4.59 o 
  -6   5   1        7.30        5.71      0.91 o 
  -5   5   1       88.59       85.39      2.15 o 
  -4   5   1      277.61      306.25      4.24 o 
  -3   5   1       59.99       72.12      1.87 o 
  -2   5   1       35.58       35.47      1.16 o 
  -1   5   1     1347.60     1377.91     19.59 o 
   0   5   1        2.88        1.58      0.49 o 
   1   5   1     1098.87     1066.92     12.38 o 
   2   5   1        6.46        6.93      0.73 o 
   3   5   1       80.62       90.67      2.27 o 
   4   5   1        0.53       -0.21      0.36 o 
   5   5   1        5.16        8.39      1.08 o 
   6   5   1       71.38       75.37      2.75 o 
   7   5   1      134.06      139.95      3.72 o 
   8   5   1       29.40       33.84      2.21 o 
  -9   6   1       10.55       10.42      1.90 o 
  -8   6   1       26.18       23.62      2.40 o 
  -7   6   1       29.98       29.14      1.77 o 
  -6   6   1       33.05       31.43      1.67 o 
  -5   6   1       56.55       47.35      1.96 o 
  -4   6   1      117.08      112.09      2.48 o 
  -3   6   1      368.95      360.24      4.74 o 
  -2   6   1      543.20      593.70      9.28 o 
  -1   6   1      436.66      507.29      7.19 o 
   0   6   1       24.63       21.42      1.03 o 
   1   6   1        0.01        0.51      0.42 o 
   2   6   1      132.85      130.56      2.80 o 
   3   6   1      186.94      215.13      3.51 o 
   4   6   1       85.58       78.12      2.96 o 
   5   6   1        5.58        4.15      0.91 o 
   6   6   1      452.93      460.33      7.50 o 
   7   6   1       43.03       46.16      2.45 o 
   8   6   1        8.33       12.81      1.99 o 
  -8   7   1       10.00       10.76      1.85 o 
  -7   7   1      160.56      155.53      4.06 o 
  -6   7   1       77.94       72.91      2.63 o 
  -5   7   1       24.76       32.41      1.68 o 
  -4   7   1        3.02        4.53      0.75 o 
  -3   7   1       84.79       94.42      2.02 o 
  -2   7   1      145.48      138.33      4.52 o 
  -1   7   1      188.54      188.30      2.86 o 
   0   7   1     1638.10     1726.69     18.30 o 
   1   7   1       99.32       96.78      3.32 o 
   2   7   1       20.94       21.35      1.23 o 
   3   7   1      170.28      169.19      3.36 o 
   4   7   1      149.64      152.87      3.12 o 
   5   7   1      595.85      594.55      8.81 o 
   6   7   1      212.03      191.49      4.34 o 
   7   7   1        8.90        9.94      1.42 o 
  -8   8   1      228.27      240.18      6.71 o 
  -7   8   1        3.23        2.54      1.04 o 
  -6   8   1      250.84      237.00      4.57 o 
  -5   8   1       25.12       28.54      1.72 o 
  -4   8   1        2.18        1.43      0.66 o 
  -3   8   1        0.88        1.47      0.48 o 
  -2   8   1        0.68        0.42      0.39 o 
  -1   8   1     2087.75     2172.86     21.39 o 
   0   8   1       13.64       12.51      0.84 o 
   1   8   1       97.62       93.66      1.87 o 
   2   8   1        0.60        0.29      0.41 o 
   3   8   1       18.55       13.86      0.98 o 
   4   8   1        6.06        4.60      0.98 o 
   5   8   1      395.46      377.75      7.02 o 
   6   8   1      108.62       94.54      3.39 o 
   7   8   1      124.18      124.24      6.81 o 
  -8   9   1        2.35        2.81      2.22 o 
  -7   9   1       65.76       65.85      3.07 o 
  -6   9   1        0.71        1.36      0.94 o 
  -5   9   1       65.42       69.43      2.74 o 
  -4   9   1       35.03       36.67      1.75 o 
  -3   9   1      153.42      158.15      2.71 o 
  -2   9   1      278.54      268.06      3.43 o 
  -1   9   1       52.82       55.09      1.66 o 
   0   9   1        3.57        7.36      1.05 o 
   1   9   1      361.66      376.72      4.84 o 
   2   9   1       66.56       63.63      3.25 o 
   3   9   1       12.61       11.04      0.95 o 
   4   9   1       15.05       11.89      1.21 o 
   5   9   1      529.70      482.52      7.59 o 
   6   9   1      175.30      179.05      4.46 o 
   7   9   1       11.62       13.29      2.62 o 
  -8  10   1        1.72        0.40      1.53 o 
  -7  10   1      134.00      126.80      3.91 o 
  -6  10   1      229.97      240.59      5.16 o 
  -5  10   1      173.79      184.68      4.31 o 
  -4  10   1      138.44      137.75      3.13 o 
  -3  10   1      357.37      373.52      5.22 o 
  -2  10   1       31.08       27.68      1.17 o 
  -1  10   1       61.10       67.95      1.74 o 
   0  10   1       53.48       67.05      1.78 o 
   1  10   1       18.15       17.28      1.11 o 
   2  10   1       20.71       24.46      1.72 o 
   3  10   1      248.77      252.80      4.71 o 
   4  10   1       10.67       11.83      1.37 o 
   5  10   1       94.01       89.00      3.87 o 
   6  10   1       15.94       21.11      1.88 o 
   7  10   1       10.16        9.26      1.86 o 
  -7  11   1       69.83       63.87      3.42 o 
  -6  11   1       25.36       27.80      2.41 o 
  -5  11   1       22.56       20.66      1.73 o 
  -4  11   1       27.44       31.02      2.72 o 
  -3  11   1      111.46      119.27      2.66 o 
  -2  11   1      117.65      121.84      2.94 o 
  -1  11   1      884.59      927.08     10.40 o 
   0  11   1      160.28      168.90      3.26 o 
   1  11   1       59.31       61.33      2.22 o 
   2  11   1        3.57        4.48      1.01 o 
   3  11   1      222.46      238.42      4.67 o 
   4  11   1        5.78        5.27      1.32 o 
   5  11   1       21.55       21.36      2.15 o 
   6  11   1        0.49        1.70      1.33 o 
  -7  12   1        4.50        5.13      1.33 o 
  -6  12   1      256.22      250.47      5.40 o 
  -5  12   1       65.77       69.64      2.99 o 
  -4  12   1       54.53       58.33      2.60 o 
  -3  12   1      273.35      270.26      5.05 o 
  -2  12   1       14.82       15.80      1.36 o 
  -1  12   1        2.41        3.49      0.96 o 
   0  12   1      177.26      175.97      3.74 o 
   1  12   1      148.95      151.06      3.47 o 
   2  12   1      118.66      116.66      3.64 o 
   3  12   1       26.52       22.34      2.10 o 
   4  12   1       12.20       10.86      1.66 o 
   5  12   1      233.81      222.42     11.89 o 
   6  12   1       40.16       36.32      3.21 o 
  -6  13   1       22.96       22.27      1.96 o 
  -5  13   1      163.59      170.58      4.68 o 
  -4  13   1      160.35      168.12      5.05 o 
  -3  13   1       33.10       33.17      2.95 o 
  -2  13   1        0.96        0.59      1.00 o 
  -1  13   1      119.78      135.79      4.50 o 
   0  13   1       63.46       62.18      3.11 o 
   1  13   1      234.31      232.60      4.69 o 
   2  13   1        3.63        4.73      1.13 o 
   3  13   1       57.56       51.96      2.94 o 
   4  13   1        1.07       -0.16      1.78 o 
   5  13   1       75.73       79.53      4.58 o 
  -6  14   1        0.38        1.30      1.43 o 
  -5  14   1       58.54       55.34      3.51 o 
  -4  14   1      295.23      295.93      7.19 o 
  -3  14   1      126.46      130.94      4.64 o 
  -2  14   1        8.89        9.72      1.57 o 
  -1  14   1        7.85        8.33      1.52 o 
   0  14   1      219.74      216.01      5.60 o 
   1  14   1       84.73       81.93      3.68 o 
   2  14   1       37.26       36.43      4.11 o 
   3  14   1        0.58       -1.23      1.15 o 
   4  14   1       26.65       24.65      2.79 o 
   5  14   1        1.38        3.79      1.74 o 
  -5  15   1       35.04       38.15      3.09 o 
  -4  15   1      156.03      149.12      5.04 o 
  -3  15   1       16.06       17.15      2.09 o 
  -2  15   1       15.30       17.07      2.63 o 
  -1  15   1        2.39        2.92      1.36 o 
   0  15   1       80.46       80.83      3.95 o 
   1  15   1      114.99      114.45      5.12 o 
   2  15   1      257.47      268.55      6.69 o 
   3  15   1      277.38      281.59      7.98 o 
   4  15   1       26.76       22.62      3.15 o 
  -4  16   1        2.41        3.00      1.55 o 
  -3  16   1        0.15       -0.13      1.23 o 
  -2  16   1       20.96       24.98      2.69 o 
  -1  16   1       39.87       52.69      3.35 o 
   0  16   1        0.05       -0.32      1.94 o 
   1  16   1      233.51      254.55      6.63 o 
   2  16   1      573.03      581.89     19.84 o 
   3  16   1       31.29       26.41      3.44 o 
  -3  17   1       20.41       19.90      2.39 o 
  -2  17   1       63.91       67.98      3.89 o 
  -1  17   1       11.06        8.22      2.39 o 
   0  17   1       23.85       24.48      2.51 o 
   1  17   1        0.05       -0.32      1.45 o 
   2  17   1        4.07        0.86      1.37 o 
  -1  18   1        0.16        0.81      1.40 o 
   0  18   1        0.00       -0.06      1.39 o 
 -10   0   2       27.54       29.06      3.99 o 
  -9   0   2       10.00        8.56      2.05 o 
  -8   0   2       62.11       60.59      7.62 o 
  -7   0   2     1171.39     1135.27     18.22 o 
  -6   0   2     1033.75      961.72     17.19 o 
  -5   0   2        0.66        0.95      1.01 o 
  -4   0   2        1.82        1.39      0.73 o 
  -3   0   2     1422.99     1374.20     41.53 o 
  -2   0   2     1556.33     1604.53     33.60 o 
  -1   0   2      661.53      655.24     20.04 o 
   0   0   2     1141.16     1076.63     31.48 o 
   1   0   2       52.35       44.58      3.16 o 
   2   0   2      389.39      439.99      8.82 o 
   3   0   2     3434.62     3900.42     60.87 o 
   4   0   2      342.87      318.46     10.15 o 
   5   0   2        1.44        2.28      0.98 o 
   6   0   2        0.11       -0.96      0.91 o 
   7   0   2       47.25       56.24      3.20 o 
   8   0   2      353.76      464.73     15.64 o 
 -10   1   2        5.74        5.30      1.65 o 
  -9   1   2      109.75      108.13      3.87 o 
  -8   1   2        0.88        0.64      0.90 o 
  -7   1   2     2657.72     2634.36     26.78 o 
  -6   1   2      104.32       91.61      4.02 o 
  -5   1   2       32.52       34.37      1.42 o 
  -4   1   2      345.54      349.93      5.53 o 
  -3   1   2      430.34      452.90      8.32 o 
  -2   1   2      313.82      306.00     13.46 o 
  -1   1   2      734.63      712.25     15.36 o 
   0   1   2      436.89      418.49      9.26 o 
   1   1   2      133.32      142.47      4.61 o 
   2   1   2      810.34      875.50     10.30 o 
   3   1   2      109.23      137.03      2.57 o 
   4   1   2      207.98      208.04      3.69 o 
   5   1   2        0.61        0.01      0.60 o 
   6   1   2       13.91       14.43      1.27 o 
   7   1   2        0.48        0.94      0.83 o 
   8   1   2        0.41        1.42      1.09 o 
 -10   2   2        1.51        0.49      1.34 o 
  -9   2   2        0.16       -1.09      0.91 o 
  -8   2   2       43.17       47.16      2.57 o 
  -7   2   2     1553.39     1545.76     16.73 o 
  -6   2   2      383.90      365.57      5.20 o 
  -5   2   2       83.66       80.83      2.75 o 
  -4   2   2      135.46      144.85      2.82 o 
  -2   2   2     2172.42     2262.27     46.74 o 
  -1   2   2      860.86      841.75     17.75 o 
   0   2   2      401.30      441.19     13.27 o 
   1   2   2       95.30       46.78      2.57 o 
   2   2   2     3145.51     3326.74     38.60 o 
   3   2   2        5.92        6.84      0.68 o 
   4   2   2       43.13       51.80      1.80 o 
   5   2   2      108.58      105.64      2.68 o 
   6   2   2       75.04       64.37      2.95 o 
   7   2   2        4.66        2.34      1.56 o 
   8   2   2       14.52       18.82      2.81 o 
  -9   3   2       73.63       87.01      3.72 o 
  -8   3   2        2.80        3.18      1.09 o 
  -7   3   2      105.79      104.90      2.79 o 
  -6   3   2      428.33      415.41      6.04 o 
  -5   3   2       44.10       44.11      1.63 o 
  -4   3   2       26.86       34.25      1.50 o 
  -2   3   2      490.16      482.23      7.82 o 
  -1   3   2    18162.63    16610.17    341.38 o 
   0   3   2     4021.00     4041.89    115.16 o 
   1   3   2      296.25      307.74      5.15 o 
   2   3   2      546.94      557.83      9.73 o 
   3   3   2      378.61      402.86      6.06 o 
   4   3   2       78.60       79.84      2.28 o 
   5   3   2      515.44      479.64      8.68 o 
   6   3   2        9.35        7.74      1.47 o 
   7   3   2        3.10        1.81      0.89 o 
   8   3   2       26.55       31.45      2.22 o 
  -9   4   2      328.66      342.97      6.89 o 
  -8   4   2      123.78      129.63      3.82 o 
  -7   4   2      227.04      223.25      4.12 o 
  -6   4   2      761.92      744.90      8.90 o 
  -5   4   2      344.40      345.07      4.39 o 
  -4   4   2     2021.42     2137.54     24.62 o 
  -3   4   2      198.29      187.30      3.55 o 
  -2   4   2       80.15       80.19      1.85 o 
  -1   4   2    27578.05    24350.42    706.32 o 
   1   4   2        8.31        5.25      0.50 o 
   2   4   2        9.70        9.62      0.69 o 
   3   4   2      126.25      126.63      2.59 o 
   4   4   2      342.73      336.23      5.66 o 
   5   4   2       50.11       49.87      2.08 o 
   6   4   2       20.27       25.24      1.65 o 
   7   4   2       57.96       56.96      4.27 o 
  -9   5   2       63.14       70.07      4.01 o 
  -8   5   2       14.89       14.03      1.60 o 
  -7   5   2      109.03      106.27      3.23 o 
  -6   5   2       53.04       43.04      1.84 o 
  -5   5   2      368.59      381.34      4.59 o 
  -4   5   2     1411.88     1459.34     14.91 o 
  -3   5   2      927.60      929.73     10.64 o 
  -2   5   2     1228.80     1220.81     19.89 o 
  -1   5   2       65.77       60.15      2.17 o 
   0   5   2     1560.23     1529.63     30.30 o 
   1   5   2        8.52        9.40      0.71 o 
   2   5   2      393.90      464.94      6.14 o 
   3   5   2      178.95      172.65      3.23 o 
   4   5   2       59.78       46.26      1.83 o 
   5   5   2      774.79      756.09     10.41 o 
   6   5   2      176.50      158.88      3.71 o 
   7   5   2        4.55        5.49      1.07 o 
  -9   6   2       45.47       55.29      3.05 o 
  -8   6   2      103.31      102.93      3.66 o 
  -7   6   2      139.05      135.50      3.70 o 
  -6   6   2        4.82        1.18      0.73 o 
  -5   6   2      547.19      537.67      6.31 o 
  -4   6   2        0.01        0.54      0.44 o 
  -3   6   2       41.78       42.10      1.40 o 
  -2   6   2      243.53      250.48      4.13 o 
  -1   6   2      351.57      326.26      4.83 o 
   0   6   2     1244.06     1319.73     18.52 o 
   1   6   2      813.22      794.71     14.01 o 
   2   6   2       45.55       57.95      1.97 o 
   3   6   2       85.88       81.13      3.36 o 
   4   6   2       54.12       57.10      2.09 o 
   5   6   2     2322.17     2198.09     26.04 o 
   6   6   2       23.43       18.83      1.54 o 
   7   6   2       30.54       32.03      1.72 o 
  -9   7   2       80.26       87.09      3.82 o 
  -8   7   2       13.29       13.84      2.07 o 
  -7   7   2       38.79       32.37      3.46 o 
  -6   7   2       30.05       21.73      2.30 o 
  -5   7   2       67.25       75.24      2.31 o 
  -4   7   2      205.26      211.08      3.03 o 
  -3   7   2        0.25        0.61      0.42 o 
  -2   7   2        0.62       -0.27      0.35 o 
  -1   7   2      686.89      742.12      8.59 o 
   0   7   2      184.27      212.44      3.60 o 
   1   7   2      796.77      783.60     10.65 o 
   2   7   2        0.07       -0.60      0.31 o 
   3   7   2       54.87       51.47      2.95 o 
   4   7   2      154.09      147.30      3.16 o 
   5   7   2       77.70       58.96      2.13 o 
   6   7   2      161.93      165.36      3.49 o 
   7   7   2        4.01        1.14      0.94 o 
  -9   8   2       34.44       41.48      2.78 o 
  -8   8   2       17.86       16.60      2.19 o 
  -7   8   2       39.52       36.85      2.29 o 
  -6   8   2        0.49        1.34      0.89 o 
  -5   8   2       57.42       64.52      2.35 o 
  -4   8   2      458.30      442.82      5.16 o 
  -3   8   2      689.47      693.31      7.98 o 
  -2   8   2      193.87      198.13      3.17 o 
  -1   8   2      646.32      706.88      7.40 o 
   0   8   2      246.00      229.27      3.30 o 
   1   8   2       55.07       53.27      1.54 o 
   2   8   2       54.46       53.74      2.55 o 
   3   8   2      409.58      416.87      6.92 o 
   4   8   2       34.93       35.44      2.03 o 
   5   8   2        2.91        1.07      0.89 o 
   6   8   2       92.53      101.63      3.87 o 
   7   8   2       20.37       20.25      1.90 o 
  -8   9   2       14.79       16.28      2.12 o 
  -7   9   2        3.37        3.71      1.19 o 
  -6   9   2       89.45       77.66      3.11 o 
  -5   9   2       16.76       17.38      1.49 o 
  -4   9   2      327.13      355.41      4.76 o 
  -3   9   2       36.13       39.48      1.43 o 
  -2   9   2        9.21       11.25      0.98 o 
  -1   9   2      299.76      317.89      4.21 o 
   0   9   2      164.90      175.73      3.70 o 
   1   9   2      172.00      179.78      6.40 o 
   2   9   2       18.92       18.59      1.73 o 
   3   9   2      273.73      274.49      6.33 o 
   4   9   2        5.82        5.39      1.20 o 
   5   9   2       25.93       30.16      2.23 o 
   6   9   2      113.18      124.79      4.78 o 
  -8  10   2        1.00       -0.26      1.51 o 
  -7  10   2      105.19       99.21      4.41 o 
  -6  10   2        4.28        0.66      1.88 o 
  -5  10   2       35.07       29.79      1.89 o 
  -4  10   2      372.83      382.06      5.87 o 
  -3  10   2      100.35       86.52      2.10 o 
  -2  10   2        3.81        3.77      0.69 o 
  -1  10   2      414.39      467.35      6.77 o 
   0  10   2        1.83        0.26      0.56 o 
   1  10   2       77.08       70.10      2.18 o 
   2  10   2      188.70      186.14      4.56 o 
   3  10   2      689.96      698.44     11.86 o 
   4  10   2       32.25       33.71      2.34 o 
   5  10   2       29.22       21.73      2.06 o 
   6  10   2       70.96       73.71      3.32 o 
  -8  11   2       58.16       63.83      5.32 o 
  -7  11   2       73.85       68.26      3.54 o 
  -6  11   2        3.34        3.81      1.15 o 
  -5  11   2        0.46        1.38      0.89 o 
  -4  11   2        0.02        1.17      0.78 o 
  -3  11   2      764.83      792.04      9.32 o 
  -2  11   2       22.79       21.18      1.50 o 
  -1  11   2       31.51       30.05      1.65 o 
   0  11   2      231.14      223.47      3.91 o 
   1  11   2        0.40        1.63      0.71 o 
   2  11   2      972.87     1012.59     16.01 o 
   3  11   2      202.94      212.79      5.66 o 
   4  11   2        0.31       -0.19      0.97 o 
   5  11   2      197.32      189.55      5.26 o 
   6  11   2       45.98       42.38      2.81 o 
  -7  12   2      114.90      105.15      5.83 o 
  -6  12   2       48.85       50.56      2.93 o 
  -5  12   2        8.33       10.44      1.57 o 
  -4  12   2      826.52      827.68     10.77 o 
  -3  12   2      322.44      329.58      7.56 o 
  -2  12   2        1.69        2.22      0.80 o 
  -1  12   2      128.32      143.50      3.66 o 
   0  12   2       50.65       47.86      2.02 o 
   1  12   2       22.28       25.77      2.24 o 
   2  12   2       93.13      103.36      3.55 o 
   3  12   2       35.85       39.08      2.62 o 
   4  12   2       35.75       38.80      2.72 o 
   5  12   2       31.20       30.54      2.50 o 
  -7  13   2        7.68        9.19      2.00 o 
  -6  13   2       96.33       94.01      3.99 o 
  -5  13   2        5.37        6.05      1.36 o 
  -4  13   2       21.81       23.62      1.98 o 
  -3  13   2      183.78      183.36      6.67 o 
  -2  13   2      135.71      146.38      3.63 o 
  -1  13   2       55.27       61.03      2.60 o 
   0  13   2       93.15       92.93      2.60 o 
   1  13   2       74.91       75.70      2.87 o 
   2  13   2       55.31       59.46      3.22 o 
   3  13   2      210.71      220.30      5.73 o 
   4  13   2       25.86       27.64      2.47 o 
   5  13   2       56.43       61.03      4.72 o 
  -6  14   2       56.42       55.27      3.16 o 
  -5  14   2        0.14       -0.23      1.06 o 
  -4  14   2        0.00        0.63      1.16 o 
  -3  14   2      177.95      190.81      5.38 o 
  -2  14   2       13.45       10.86      1.63 o 
  -1  14   2        0.04       -1.43      0.95 o 
   0  14   2        8.29        8.59      1.48 o 
   1  14   2      146.97      158.69      5.20 o 
   2  14   2      467.89      475.73     13.74 o 
   3  14   2        0.08       -1.30      1.17 o 
   4  14   2        1.85        4.13      1.58 o 
  -5  15   2        6.89        5.31      1.70 o 
  -4  15   2       50.57       42.85      3.05 o 
  -3  15   2       67.02       62.35      3.55 o 
  -2  15   2       36.53       39.60      2.81 o 
  -1  15   2       29.32       28.79      2.65 o 
   0  15   2        1.66       -0.52      1.06 o 
   1  15   2       84.73       86.17      8.35 o 
   2  15   2      104.18      108.55      5.44 o 
   3  15   2       42.42       46.37      7.02 o 
   4  15   2      119.99      120.08      5.45 o 
  -5  16   2      288.24      282.90      8.61 o 
  -4  16   2       30.29       27.72      2.63 o 
  -3  16   2       23.62       25.55      2.54 o 
  -2  16   2        4.91        4.68      1.49 o 
  -1  16   2      107.31      109.07      4.32 o 
   0  16   2      338.96      334.29      8.62 o 
   1  16   2       57.14       56.42      4.67 o 
   2  16   2        7.36        4.49      1.92 o 
   3  16   2       12.24       14.10      2.64 o 
  -3  17   2        0.21       -0.23      1.29 o 
  -2  17   2       80.25       81.73      4.25 o 
  -1  17   2       20.05       20.47      2.29 o 
   0  17   2        0.14       -2.07      1.16 o 
   1  17   2        2.35        2.67      1.88 o 
 -10   1   3        0.02       -1.24      1.11 o 
  -9   1   3        3.03        3.32      1.24 o 
  -8   1   3      718.51      709.65     10.64 o 
  -7   1   3     1505.69     1482.11     15.98 o 
  -6   1   3       22.84       21.27      1.15 o 
  -5   1   3        0.00        0.51      0.42 o 
  -4   1   3     4403.10     4759.83     52.17 o 
  -3   1   3      209.76      243.03      5.63 o 
  -2   1   3     4996.67     4777.23     79.83 o 
  -1   1   3      892.07      869.43     18.42 o 
   0   1   3        1.14        0.23      0.48 o 
   1   1   3      144.04      155.16      4.19 o 
   2   1   3     2048.38     2180.98     30.53 o 
   3   1   3       70.98       63.58      2.85 o 
   4   1   3        7.83        9.28      1.38 o 
   5   1   3        4.51        3.38      1.67 o 
   6   1   3       77.77       81.16      4.30 o 
   7   1   3       59.10       78.49      4.60 o 
 -10   2   3      115.95      132.23      4.45 o 
  -9   2   3       31.16       26.25      3.02 o 
  -8   2   3       35.12       35.43      2.25 o 
  -7   2   3       52.56       49.84      2.37 o 
  -6   2   3       89.24       76.86      1.87 o 
  -5   2   3      179.89      216.23      3.33 o 
  -4   2   3      880.69     1012.91     13.17 o 
  -2   2   3     4577.10     4513.09     91.39 o 
  -1   2   3     4799.84     4488.15     91.36 o 
   1   2   3      372.48      413.34     10.33 o 
   2   2   3     1131.16     1235.96     20.40 o 
   3   2   3      597.99      614.10     10.37 o 
   4   2   3      230.98      189.40      4.94 o 
   5   2   3       42.67       35.31      3.13 o 
   6   2   3       33.31       30.65      3.39 o 
   7   2   3       37.02       42.49      3.49 o 
 -10   3   3      276.81      283.15      6.37 o 
  -9   3   3       40.86       40.80      2.57 o 
  -8   3   3      208.00      206.01      4.75 o 
  -7   3   3      140.73      134.70      3.55 o 
  -6   3   3       88.88       89.65      2.01 o 
  -5   3   3       31.30       31.66      1.34 o 
  -4   3   3      543.48      538.00      6.74 o 
  -3   3   3     1099.80     1106.83     15.61 o 
  -2   3   3     5324.24     5267.33     80.99 o 
  -1   3   3     1664.86     1669.90     41.36 o 
   2   3   3      721.84      797.02     12.33 o 
   3   3   3       24.91       28.00      1.96 o 
   4   3   3      208.12      212.05      3.21 o 
   5   3   3      379.61      333.48      6.07 o 
   6   3   3        8.83       11.27      2.61 o 
   7   3   3       30.63       40.93      3.48 o 
 -10   4   3        1.39        1.34      1.23 o 
  -9   4   3       40.55       37.89      2.49 o 
  -8   4   3        2.49        2.87      1.08 o 
  -7   4   3      173.17      182.76      5.60 o 
  -6   4   3       44.71       42.01      1.56 o 
  -5   4   3      163.75      155.01      2.82 o 
  -4   4   3       56.94       61.07      1.45 o 
  -3   4   3       49.97       60.68      1.69 o 
   0   4   3      275.58      291.62     12.81 o 
   1   4   3      261.96      287.77      3.85 o 
   2   4   3      541.91      563.66      7.14 o 
   3   4   3        9.31        6.55      0.72 o 
   4   4   3      370.19      367.58      5.52 o 
   5   4   3       18.88       34.04      2.01 o 
   6   4   3       18.25       18.77      2.30 o 
   7   4   3        0.80        0.30      1.53 o 
 -10   5   3       35.02       34.14      2.62 o 
  -9   5   3       36.66       47.05      2.79 o 
  -8   5   3       45.27       46.02      2.60 o 
  -7   5   3      457.77      488.72      8.30 o 
  -6   5   3      360.45      376.99      5.02 o 
  -5   5   3        3.54        2.66      0.68 o 
  -4   5   3      480.40      523.61      5.87 o 
  -3   5   3      208.48      203.30      3.38 o 
  -1   5   3       12.01        5.76      0.76 o 
   0   5   3      204.03      196.81      3.08 o 
   1   5   3        1.49        1.92      0.41 o 
   2   5   3      228.95      233.16      3.64 o 
   3   5   3       53.06       46.30      1.58 o 
   4   5   3     2253.16     2113.25     24.58 o 
   5   5   3      180.54      157.04      3.23 o 
   6   5   3       63.57       72.22      4.18 o 
   7   5   3        4.97        4.69      1.82 o 
  -9   6   3      227.77      239.65      5.61 o 
  -8   6   3       15.75       18.16      1.76 o 
  -7   6   3      568.62      575.46      8.94 o 
  -6   6   3       54.29       49.97      1.96 o 
  -5   6   3      145.03      158.15      4.00 o 
  -4   6   3      186.51      211.94      3.10 o 
  -3   6   3        8.90        9.49      0.82 o 
  -2   6   3      155.26      143.46      2.66 o 
  -1   6   3      311.81      341.37      5.89 o 
   0   6   3     1624.29     1712.17     23.58 o 
   1   6   3       46.59       41.43      1.41 o 
   2   6   3        9.71        7.88      0.75 o 
   3   6   3        0.33       -0.46      0.48 o 
   5   6   3       30.37       26.96      1.47 o 
   6   6   3        5.77        8.76      1.84 o 
   7   6   3        3.42        5.33      1.95 o 
  -9   7   3        0.26       -0.03      1.15 o 
  -8   7   3       93.33       90.58      4.94 o 
  -7   7   3       14.78       10.29      1.37 o 
  -6   7   3        5.76        2.88      0.90 o 
  -5   7   3      237.17      226.42      4.14 o 
  -4   7   3       60.08       55.10      2.39 o 
  -3   7   3      361.52      347.34      4.49 o 
  -2   7   3      765.33      846.67     11.32 o 
  -1   7   3     3105.93     3258.23     53.36 o 
   0   7   3      255.72      261.70      5.41 o 
   1   7   3       50.02       53.30      1.66 o 
   2   7   3       21.50       20.89      2.16 o 
   3   7   3       45.93       46.00      1.91 o 
   4   7   3      211.94      202.68      4.04 o 
   5   7   3      144.03      141.86      4.08 o 
   6   7   3       24.63       25.75      3.12 o 
  -9   8   3       29.26       37.09      3.98 o 
  -8   8   3       76.10       75.63      3.41 o 
  -7   8   3      796.93      744.27     11.02 o 
  -6   8   3       46.17       45.37      2.31 o 
  -5   8   3       76.71       84.31      2.31 o 
  -4   8   3        1.91        3.02      0.62 o 
  -3   8   3      387.42      378.09      4.90 o 
  -2   8   3     1115.23     1154.01     12.79 o 
  -1   8   3     1838.98     1791.17     26.34 o 
   0   8   3      365.39      349.47      6.20 o 
   1   8   3        6.01       10.07      1.07 o 
   2   8   3       10.61       11.97      1.18 o 
   3   8   3       74.88       69.73      4.75 o 
   4   8   3      174.33      170.62      4.20 o 
   5   8   3       67.43       60.51      2.73 o 
   6   8   3       54.39       52.97      8.34 o 
  -9   9   3       12.57       10.10      1.71 o 
  -8   9   3      353.76      353.38      6.93 o 
  -7   9   3        8.48       13.89      1.58 o 
  -6   9   3        0.21       -0.10      0.79 o 
  -5   9   3      175.12      175.07      3.16 o 
  -4   9   3        0.07       -0.39      0.56 o 
  -3   9   3        0.22        0.69      0.48 o 
  -2   9   3       57.62       64.51      1.94 o 
  -1   9   3        0.07        0.09      0.39 o 
   0   9   3       91.59       71.27      3.36 o 
   1   9   3      426.48      409.80      7.34 o 
   2   9   3        5.29        5.64      1.02 o 
   3   9   3       23.12       25.81      2.07 o 
   4   9   3        3.04        4.02      1.01 o 
   5   9   3      757.92      742.63     12.37 o 
   6   9   3      253.53      270.32     10.92 o 
  -8  10   3       18.35       20.75      1.96 o 
  -7  10   3        1.15        0.56      1.03 o 
  -6  10   3       31.10       33.79      2.11 o 
  -5  10   3       56.14       57.19      2.36 o 
  -4  10   3      157.63      160.85      3.23 o 
  -3  10   3       53.67       60.73      2.16 o 
  -2  10   3      375.83      362.80      5.23 o 
  -1  10   3     1653.03     1652.64     18.26 o 
   0  10   3       31.23       31.27      4.52 o 
   1  10   3       13.66       14.06      1.57 o 
   2  10   3      275.79      278.78      5.87 o 
   3  10   3      185.09      185.91      4.63 o 
   4  10   3       46.29       44.81      4.22 o 
   5  10   3      121.95      122.55      3.73 o 
   6  10   3       27.22       26.01      4.72 o 
  -8  11   3       18.59       16.78      2.09 o 
  -7  11   3       52.08       50.45      2.79 o 
  -6  11   3       29.16       30.87      2.10 o 
  -5  11   3       12.74       15.02      1.50 o 
  -4  11   3        3.58        1.79      0.78 o 
  -3  11   3       88.99       93.92      2.50 o 
  -2  11   3      264.23      267.22      4.38 o 
  -1  11   3       22.54       18.01      1.24 o 
   0  11   3        9.99        9.35      1.25 o 
   1  11   3      244.03      260.35      5.70 o 
   2  11   3      773.84      764.24     12.70 o 
   3  11   3        9.02        6.85      1.39 o 
   4  11   3       47.88       42.94      2.51 o 
   5  11   3        2.27        3.51      1.15 o 
  -8  12   3      145.28      146.49      5.36 o 
  -7  12   3        1.46        0.79      1.25 o 
  -6  12   3       15.95       13.34      1.78 o 
  -5  12   3      101.14      104.65      4.40 o 
  -4  12   3       71.88       69.69      3.42 o 
  -3  12   3      100.02      113.14      2.68 o 
  -2  12   3      150.55      151.99      3.50 o 
  -1  12   3       76.60       73.66      3.01 o 
   0  12   3        7.69        7.96      1.21 o 
   1  12   3      253.91      273.68      6.06 o 
   2  12   3      317.77      335.91      7.06 o 
   3  12   3      183.84      174.63      5.23 o 
   4  12   3        9.43       11.55      2.71 o 
   5  12   3      150.83      154.78      4.38 o 
  -7  13   3      150.95      154.50      5.84 o 
  -6  13   3      142.78      148.33      4.95 o 
  -5  13   3        6.07        4.46      1.37 o 
  -4  13   3      111.24      112.95      3.11 o 
  -3  13   3       67.56       68.24      2.69 o 
  -2  13   3      123.78      115.41      3.15 o 
  -1  13   3        5.03        5.07      1.01 o 
   0  13   3        0.23        0.10      0.85 o 
   1  13   3      240.14      241.78      9.17 o 
   2  13   3       93.65       89.66      3.57 o 
   3  13   3      125.14      125.57      4.12 o 
   4  13   3      157.47      152.64      4.57 o 
  -7  14   3        2.78        1.77      1.55 o 
  -6  14   3      134.12      141.68      4.46 o 
  -5  14   3        0.03        0.46      1.10 o 
  -4  14   3      735.78      755.36     11.98 o 
  -3  14   3      326.40      325.33      7.27 o 
  -2  14   3       57.38       55.36      2.85 o 
  -1  14   3       26.66       28.06      2.25 o 
   0  14   3       42.58       39.19      2.39 o 
   1  14   3        4.53        3.89      1.44 o 
   2  14   3       38.61       44.91      3.49 o 
   3  14   3       24.77       25.14      2.27 o 
   4  14   3       16.89       14.12      1.80 o 
  -6  15   3       15.41       16.55      2.26 o 
  -5  15   3       78.14       83.05      4.46 o 
  -4  15   3       90.87       89.41      4.36 o 
  -3  15   3        6.40        6.43      1.57 o 
  -2  15   3       88.32       81.26      5.45 o 
  -1  15   3        6.03        5.98      3.52 o 
   0  15   3      283.16      281.03      8.93 o 
   1  15   3       61.39       64.65      3.18 o 
   2  15   3       99.77      103.75      5.86 o 
   3  15   3       16.56       15.41      2.13 o 
  -5  16   3      100.08      104.42      5.41 o 
  -4  16   3      193.81      187.38      5.72 o 
  -3  16   3       37.12       29.69      2.58 o 
  -2  16   3        0.98       -0.40      1.18 o 
  -1  16   3       12.83        9.80      2.25 o 
   0  16   3        1.18       -0.42      1.44 o 
   1  16   3      303.24      317.22     18.72 o 
   2  16   3      143.79      134.54      5.94 o 
  -4  17   3        4.98        5.59      1.77 o 
  -3  17   3       12.98       11.57      1.95 o 
  -2  17   3        1.08       -0.27      1.60 o 
  -1  17   3        8.81        4.88      1.99 o 
   0  17   3      198.22      193.65      7.52 o 
   1  17   3        3.80        5.00      2.03 o 
 -10   0   4      325.05      346.01      9.99 o 
  -9   0   4      147.29      150.85      6.33 o 
  -8   0   4      410.07      399.93      9.91 o 
  -7   0   4       96.04      108.09      3.70 o 
  -6   0   4      213.45      210.59      5.76 o 
  -5   0   4      657.58      760.73     13.82 o 
  -4   0   4     1727.56     1784.87     30.03 o 
  -3   0   4      313.15      311.30     12.48 o 
  -2   0   4      273.86      230.01      8.94 o 
  -1   0   4      618.07      637.96     20.26 o 
   0   0   4       17.96       -1.18      0.59 o 
   1   0   4      230.77      255.44      6.45 o 
   3   0   4       28.91       26.31      4.76 o 
   4   0   4       14.29       10.20      2.15 o 
   5   0   4       13.31       15.17      2.87 o 
   6   0   4      144.98      145.84      7.40 o 
 -10   1   4      321.24      349.09      7.35 o 
  -9   1   4        2.46        1.91      1.54 o 
  -8   1   4       78.26       79.80      3.19 o 
  -7   1   4       14.43       13.86      1.21 o 
  -6   1   4       59.38       53.83      1.86 o 
  -5   1   4      915.33      923.16     11.54 o 
  -4   1   4     6020.01     6017.06     73.74 o 
  -3   1   4      508.59      524.87      7.53 o 
  -2   1   4     4837.03     4453.46     92.29 o 
  -1   1   4       71.59       48.29      2.25 o 
   0   1   4      300.19      316.23      8.17 o 
   1   1   4      895.02      968.35     14.12 o 
   3   1   4      277.21      286.69      6.04 o 
   4   1   4      423.63      403.65      8.26 o 
   5   1   4       83.43       78.32      4.00 o 
   6   1   4       11.49       10.62      2.04 o 
 -10   2   4       15.16       17.58      1.95 o 
  -9   2   4       12.02       12.06      1.55 o 
  -8   2   4       38.73       36.37      2.22 o 
  -7   2   4       42.64       36.73      1.89 o 
  -6   2   4        0.01       -0.88      0.44 o 
  -5   2   4      114.16      126.61      2.65 o 
  -4   2   4      138.08      171.24      9.00 o 
  -3   2   4        0.09       -0.50      0.26 o 
  -2   2   4       84.66       95.49      3.38 o 
   0   2   4       20.19       23.32      0.94 o 
   1   2   4        6.86        5.07      0.68 o 
   3   2   4       18.66       17.70      1.61 o 
   4   2   4       39.50       32.18      2.37 o 
   5   2   4       59.32       47.24      3.16 o 
   6   2   4        2.13        1.24      1.48 o 
 -10   3   4       62.52       66.95      3.44 o 
  -9   3   4       10.01       10.26      1.51 o 
  -8   3   4      164.57      149.65      3.95 o 
  -7   3   4      340.47      314.78      4.88 o 
  -6   3   4      164.15      149.94      2.86 o 
  -5   3   4       26.54       42.66      1.46 o 
  -4   3   4       47.53       42.21      1.60 o 
  -3   3   4       13.12        8.54      0.70 o 
  -2   3   4        6.79        5.94      2.48 o 
  -1   3   4       80.15       84.52      3.61 o 
   0   3   4      308.94      346.08      5.59 o 
   1   3   4        5.48        8.04      0.83 o 
   2   3   4      462.80      493.27     13.12 o 
   3   3   4       15.58       14.73      1.53 o 
   4   3   4      515.79      461.06      9.14 o 
   5   3   4       10.66        6.94      1.58 o 
   6   3   4       12.35       15.39      2.25 o 
 -10   4   4      210.88      229.72      5.65 o 
  -9   4   4        7.38        8.97      1.51 o 
  -8   4   4      437.39      410.82      7.23 o 
  -7   4   4      370.79      370.32      6.74 o 
  -6   4   4       71.29       58.17      1.95 o 
  -5   4   4        3.17        2.45      0.54 o 
  -4   4   4      137.04      138.31      2.51 o 
  -3   4   4       38.19       36.62      1.27 o 
  -2   4   4       16.46       12.71      2.06 o 
  -1   4   4      188.33      209.12      3.63 o 
   0   4   4       44.00       42.48      1.51 o 
   2   4   4      308.22      332.81      7.11 o 
   3   4   4        4.60        5.95      1.16 o 
   4   4   4       91.73       80.77      3.76 o 
   5   4   4       25.36       25.71      2.46 o 
   6   4   4       42.14       35.31      4.01 o 
 -10   5   4        3.75        3.22      1.33 o 
  -9   5   4       19.37       20.67      1.93 o 
  -8   5   4      684.93      682.34     10.36 o 
  -7   5   4       90.47       80.60      3.18 o 
  -6   5   4        8.39        5.08      0.78 o 
  -5   5   4      132.39      135.60      2.43 o 
  -4   5   4      119.64      113.10      2.48 o 
  -3   5   4        0.00        0.15      0.39 o 
  -2   5   4     2922.42     3156.59     38.54 o 
  -1   5   4      164.74      203.55      5.61 o 
   0   5   4      425.61      393.68      7.56 o 
   1   5   4        9.06        8.06      0.93 o 
   2   5   4      567.90      570.66     19.27 o 
   3   5   4        9.74        5.09      1.13 o 
   4   5   4       36.03       35.00      2.95 o 
   5   5   4       23.81       15.16      2.06 o 
   6   5   4        0.10        0.96      1.49 o 
 -10   6   4        0.07        0.29      1.18 o 
  -9   6   4       31.67       34.47      2.43 o 
  -8   6   4      349.97      369.91      7.74 o 
  -7   6   4      534.21      508.24      8.08 o 
  -6   6   4      109.87      117.79      2.62 o 
  -5   6   4       28.15       25.60      1.23 o 
  -4   6   4      105.12       95.80      2.00 o 
  -3   6   4        3.40        7.62      1.08 o 
  -2   6   4     2328.86     2501.58     34.09 o 
  -1   6   4     1194.56     1310.67     18.20 o 
   0   6   4       41.50       48.06      1.82 o 
   1   6   4      728.99      694.37     12.94 o 
   2   6   4        4.00        2.21      0.87 o 
   4   6   4      252.56      213.45      5.72 o 
   5   6   4       12.39       14.37      2.03 o 
   6   6   4        1.93       -0.47      1.66 o 
 -10   7   4        7.07        7.91      1.62 o 
  -9   7   4       61.79       67.12      3.35 o 
  -8   7   4      358.13      340.37      7.79 o 
  -7   7   4      604.15      649.89      9.75 o 
  -6   7   4      106.85       96.38      2.44 o 
  -5   7   4       95.61      103.77      2.22 o 
  -4   7   4      407.90      379.06      4.97 o 
  -3   7   4      201.22      192.02      4.69 o 
  -2   7   4     1118.01     1100.43     15.96 o 
  -1   7   4       64.74       58.44      1.84 o 
   0   7   4       11.43       13.95      1.51 o 
   1   7   4      305.48      287.51      4.97 o 
   2   7   4      104.95      108.20      5.40 o 
   3   7   4        6.70        2.20      1.69 o 
   4   7   4        5.17        9.61      2.47 o 
   5   7   4        3.68        2.64      1.84 o 
   6   7   4        1.87        1.75      1.87 o 
  -9   8   4        1.45        2.62      1.29 o 
  -8   8   4        3.75        1.14      1.06 o 
  -7   8   4       10.25       11.31      1.41 o 
  -6   8   4        0.07       -0.58      0.62 o 
  -5   8   4      166.54      169.60      2.98 o 
  -4   8   4      547.52      534.08      6.58 o 
  -3   8   4      201.86      214.33      4.04 o 
  -2   8   4       33.43       30.30      1.62 o 
  -1   8   4      976.18      958.83     14.14 o 
   0   8   4        2.97        1.36      0.60 o 
   1   8   4       59.83       69.60      3.25 o 
   2   8   4       69.23       68.40      2.10 o 
   3   8   4       83.61       79.07      5.37 o 
   4   8   4       24.91       24.51      3.45 o 
   5   8   4       74.21       79.72      6.28 o 
  -9   9   4       28.39       21.99      2.07 o 
  -8   9   4       43.40       40.82      2.55 o 
  -7   9   4      192.11      215.20      4.84 o 
  -6   9   4       19.70       18.89      1.33 o 
  -5   9   4      579.84      572.06      6.89 o 
  -4   9   4       69.82       64.49      1.94 o 
  -3   9   4      134.68      132.95      4.14 o 
  -2   9   4      105.00      125.36      3.47 o 
  -1   9   4      819.27      820.41     11.59 o 
   0   9   4       39.43       40.62      1.94 o 
   1   9   4      165.97      179.15      4.00 o 
   2   9   4       30.78       32.97      2.28 o 
   3   9   4       39.01       33.39      2.09 o 
   4   9   4      154.39      159.27     12.36 o 
   5   9   4       20.81       19.15      5.50 o 
  -9  10   4       92.02      111.13      4.85 o 
  -8  10   4       16.61       15.15      2.19 o 
  -7  10   4       75.39       74.15      3.19 o 
  -6  10   4       47.97       47.47      2.39 o 
  -5  10   4       26.81       26.86      1.55 o 
  -4  10   4       81.65       81.02      2.71 o 
  -3  10   4        1.99        0.54      0.62 o 
  -2  10   4      563.30      552.59     13.99 o 
  -1  10   4       35.04       38.77      1.92 o 
   0  10   4       63.56       61.19      2.90 o 
   1  10   4        0.03       -0.41      0.71 o 
   2  10   4      119.78      112.95      3.17 o 
   3  10   4       56.26       50.43      2.09 o 
   4  10   4      231.96      223.20      9.19 o 
   5  10   4       56.65       55.18      5.57 o 
  -8  11   4       60.42       53.35      3.26 o 
  -7  11   4        3.83        3.47      1.34 o 
  -6  11   4        0.01       -0.44      0.91 o 
  -5  11   4       55.54       53.79      2.20 o 
  -4  11   4       10.89        9.48      1.08 o 
  -3  11   4      212.38      206.72      4.08 o 
  -2  11   4       16.97       16.60      1.52 o 
  -1  11   4      445.10      460.28      7.61 o 
   0  11   4       14.87       11.00      1.33 o 
   1  11   4      659.75      670.56     11.16 o 
   2  11   4       47.98       51.71      2.46 o 
   3  11   4      146.01      152.95      5.61 o 
   4  11   4       16.01       17.25      4.57 o 
  -8  12   4       59.99       59.67      3.46 o 
  -7  12   4       12.36       11.10      2.10 o 
  -6  12   4       58.91       63.03      3.20 o 
  -5  12   4       17.42       17.77      2.14 o 
  -4  12   4      167.33      170.27      3.66 o 
  -3  12   4      304.12      313.35      5.50 o 
  -2  12   4      153.21      152.20      5.38 o 
  -1  12   4      446.19      426.31      7.39 o 
   0  12   4        0.15       -0.90      0.78 o 
   1  12   4      234.56      232.05      5.34 o 
   2  12   4      109.39      112.54      3.50 o 
   3  12   4      116.09      113.89      3.53 o 
   4  12   4       69.96       89.75     15.12 o 
  -7  13   4       10.26       14.01      1.91 o 
  -6  13   4       34.71       40.00      2.73 o 
  -5  13   4      604.35      600.98      9.52 o 
  -4  13   4        1.52        1.28      1.00 o 
  -3  13   4        0.05       -0.42      0.87 o 
  -2  13   4        2.80        2.82      1.10 o 
  -1  13   4       47.94       46.54      2.42 o 
   0  13   4       64.69       70.65      2.84 o 
   1  13   4       83.40       88.98      3.33 o 
   2  13   4      103.38       98.65      3.53 o 
   3  13   4       30.94       35.22      2.70 o 
   4  13   4        0.20       -2.51      2.26 o 
  -7  14   4        9.00        5.18      2.09 o 
  -6  14   4        1.51       -0.23      1.20 o 
  -5  14   4      172.90      171.86      4.73 o 
  -4  14   4      291.76      282.41      5.27 o 
  -3  14   4       90.89       92.88      3.49 o 
  -2  14   4       22.04       19.79      2.68 o 
  -1  14   4        1.57        0.95      1.19 o 
   0  14   4       11.87       11.01      1.49 o 
   1  14   4      361.61      377.99     10.40 o 
   2  14   4       39.61       44.72      4.70 o 
   3  14   4       54.86       55.26      2.76 o 
  -6  15   4       12.32       15.98      2.45 o 
  -5  15   4       72.93       78.83      3.69 o 
  -4  15   4       10.94       10.78      1.61 o 
  -3  15   4       46.92       46.53      4.05 o 
  -2  15   4       10.10        6.23      1.84 o 
  -1  15   4      107.15      103.18      3.97 o 
   0  15   4        0.08        0.42      1.01 o 
   1  15   4       60.58       58.32      3.19 o 
   2  15   4      134.09      139.23      4.98 o 
  -5  16   4       71.33       70.28      3.99 o 
  -4  16   4       12.77       12.13      1.94 o 
  -3  16   4       23.22       19.77      2.89 o 
  -2  16   4       23.11       19.89      2.72 o 
  -1  16   4       93.10      103.04      5.09 o 
   0  16   4        0.00       -0.66      1.42 o 
   1  16   4        6.20        6.64      2.67 o 
  -4  17   4       19.66       25.71      3.32 o 
  -3  17   4        0.07       -1.62      1.58 o 
  -2  17   4        0.28       -0.11      1.45 o 
  -1  17   4       89.22       85.61      5.02 o 
   0  17   4        6.97        5.95      1.97 o 
 -11   1   5      297.09      309.14      6.85 o 
 -10   1   5        7.01        7.22      1.43 o 
  -9   1   5       68.27       71.09      3.20 o 
  -8   1   5        0.93        0.32      0.76 o 
  -7   1   5       28.93       23.81      1.37 o 
  -6   1   5      171.50      195.99      4.63 o 
  -5   1   5      510.86      522.52      6.62 o 
  -4   1   5      266.88      253.12      3.21 o 
  -3   1   5        6.66        8.03      0.77 o 
  -2   1   5      769.90      827.46     16.53 o 
  -1   1   5      664.66      631.80     20.35 o 
   0   1   5     1342.50     1373.98     19.12 o 
   1   1   5      172.16      190.38      6.45 o 
   2   1   5       27.91       32.84      3.22 o 
   3   1   5      130.90      116.80      3.64 o 
   4   1   5      559.75      452.00      9.17 o 
   5   1   5        0.37        0.55      1.22 o 
   6   1   5       31.46       47.98      4.40 o 
 -11   2   5       61.01       71.38      4.78 o 
 -10   2   5      126.49      127.41      4.14 o 
  -9   2   5       73.64       75.93      3.28 o 
  -8   2   5       35.99       27.90      1.67 o 
  -7   2   5       12.95       17.41      1.27 o 
  -6   2   5      382.84      371.37      7.94 o 
  -5   2   5      275.66      263.06      3.98 o 
  -4   2   5      471.84      518.67      5.87 o 
  -3   2   5       14.14       12.38      1.54 o 
  -2   2   5     2697.80     2791.08     47.76 o 
  -1   2   5        6.84        6.34      1.80 o 
   0   2   5        5.48        8.02      0.67 o 
   1   2   5       37.61       42.12      1.93 o 
   2   2   5        5.20       11.42      2.00 o 
   3   2   5      610.70      540.06      9.86 o 
   4   2   5       54.55       54.92      3.76 o 
   5   2   5       21.95       20.17      2.33 o 
   6   2   5       79.16       85.20      4.79 o 
 -11   3   5       12.72       19.54      2.68 o 
 -10   3   5      109.53      121.26      4.24 o 
  -9   3   5      326.65      326.73      6.46 o 
  -8   3   5      442.87      406.76      6.02 o 
  -7   3   5        3.59       -0.15      0.62 o 
  -6   3   5       61.73       73.97      2.01 o 
  -5   3   5     2313.35     2176.79     92.14 o 
  -4   3   5      647.67      605.68      7.78 o 
  -3   3   5     1164.58     1262.08     37.51 o 
  -2   3   5      908.44      876.34     13.43 o 
  -1   3   5       45.07       50.94      1.41 o 
   0   3   5       36.47       54.01      1.86 o 
   1   3   5      174.95      170.90      3.74 o 
   2   3   5       17.97       16.94      2.34 o 
   3   3   5      388.74      359.80      8.73 o 
   4   3   5      172.48      168.69      5.00 o 
   5   3   5        0.16        0.74      1.28 o 
   6   3   5        0.43        0.58      1.59 o 
 -10   4   5        0.71        0.19      1.15 o 
  -9   4   5      598.80      602.77      9.73 o 
  -8   4   5        0.00        3.16      0.92 o 
  -7   4   5        9.65       12.28      1.10 o 
  -6   4   5       13.02       10.00      0.86 o 
  -5   4   5      252.44      276.69      5.26 o 
  -4   4   5      177.53      178.85      3.09 o 
  -3   4   5       81.41       94.15      4.55 o 
   0   4   5       46.49       47.14      1.63 o 
   2   4   5      432.24      422.68      7.85 o 
   3   4   5       21.09       16.73      1.71 o 
   4   4   5       31.22       24.41      2.27 o 
   5   4   5        3.34        2.08      1.59 o 
   6   4   5       35.33       47.02      3.82 o 
 -10   5   5       21.77       23.11      2.13 o 
  -9   5   5      649.39      621.82     10.00 o 
  -8   5   5      478.32      416.97      7.22 o 
  -7   5   5      106.62      104.53      2.76 o 
  -6   5   5       13.69       13.57      1.00 o 
  -5   5   5        4.36        2.21      0.90 o 
  -4   5   5      309.65      273.13      4.28 o 
  -3   5   5     5085.84     5102.85     61.45 o 
  -2   5   5        0.54       11.47      5.81 o 
  -1   5   5       37.18       39.77      2.39 o 
   0   5   5       33.00       20.87      3.63 o 
   2   5   5      144.94      155.35      4.08 o 
   3   5   5       66.98       61.71      3.17 o 
   4   5   5      104.54       89.45      5.08 o 
   5   5   5        5.31        7.79      1.85 o 
 -10   6   5        0.99        2.30      1.49 o 
  -9   6   5        1.99        0.69      1.08 o 
  -8   6   5        7.09        3.30      1.10 o 
  -7   6   5        9.40        7.16      1.10 o 
  -6   6   5       36.49       30.34      1.43 o 
  -5   6   5      345.19      344.73      6.87 o 
  -4   6   5       70.97       74.19      1.95 o 
  -3   6   5     2146.09     2154.78     26.70 o 
  -2   6   5      257.47      241.88      9.31 o 
  -1   6   5       21.24       12.49      1.55 o 
   0   6   5      279.84      258.99      7.23 o 
   2   6   5      147.97      149.67      4.06 o 
   3   6   5       67.29       68.22      5.22 o 
   4   6   5       91.93       86.09      4.83 o 
   5   6   5        1.73        2.36      1.84 o 
 -10   7   5       13.65       12.42      1.83 o 
  -9   7   5       55.01       50.18      2.85 o 
  -8   7   5        3.94        2.95      1.09 o 
  -7   7   5      382.32      408.06      5.92 o 
  -6   7   5        3.80        3.65      0.72 o 
  -5   7   5      152.25      145.10      3.02 o 
  -4   7   5       43.25       32.98      2.45 o 
  -3   7   5     1661.72     1707.34     21.53 o 
  -2   7   5     1338.77     1419.39     16.42 o 
  -1   7   5        8.76       19.36      4.17 o 
   0   7   5        0.39        0.05      0.92 o 
   1   7   5     1459.83     1471.62     31.34 o 
   2   7   5       11.97       10.64      2.15 o 
   3   7   5      197.90      198.47      6.24 o 
   4   7   5       86.06       93.86      5.19 o 
   5   7   5       24.60       26.92      3.18 o 
 -10   8   5       69.08       72.29      3.63 o 
  -9   8   5        0.10       -1.09      0.98 o 
  -8   8   5       76.62       86.82      3.51 o 
  -7   8   5      337.49      329.59      5.21 o 
  -6   8   5        0.37        0.32      0.60 o 
  -5   8   5       36.82       32.89      2.18 o 
  -4   8   5      207.13      208.99      4.86 o 
  -3   8   5      273.78      251.37      6.10 o 
  -2   8   5      580.22      601.27      8.69 o 
  -1   8   5        0.04        0.52      0.55 o 
   0   8   5       61.43       50.15      3.56 o 
   1   8   5     3397.65     3373.66     67.34 o 
   2   8   5       48.82       49.87      4.19 o 
   3   8   5      923.91      896.47     22.14 o 
   4   8   5       77.26       77.05      5.95 o 
   5   8   5       23.48       19.90      3.67 o 
  -9   9   5        0.59        2.54      1.28 o 
  -8   9   5      927.84      933.11     13.43 o 
  -7   9   5      200.27      203.57      4.56 o 
  -6   9   5      143.64      141.72      2.91 o 
  -5   9   5     1563.70     1498.02     20.40 o 
  -4   9   5       69.34       62.14      5.35 o 
  -3   9   5        1.44        0.94      0.80 o 
  -2   9   5        5.19        4.83      0.77 o 
  -1   9   5      580.08      580.75      9.19 o 
   0   9   5      397.18      407.51     11.23 o 
   1   9   5      164.06      170.77      8.30 o 
   2   9   5       22.14       24.65      5.53 o 
   3   9   5      312.34      318.20     16.80 o 
   4   9   5       17.83       15.85      3.14 o 
   5   9   5        7.90        7.42      3.08 o 
  -9  10   5        6.31        2.87      1.65 o 
  -8  10   5        1.04        0.20      1.09 o 
  -7  10   5        2.75        2.87      1.19 o 
  -6  10   5      169.05      164.70      3.44 o 
  -5  10   5     1235.72     1208.71     17.10 o 
  -4  10   5      271.18      272.98      5.39 o 
  -3  10   5       37.11       43.69      2.23 o 
  -2  10   5      137.75      135.92      3.22 o 
  -1  10   5      428.74      455.55      7.78 o 
   0  10   5      297.04      301.78      5.50 o 
   1  10   5      125.41      137.73      6.25 o 
   2  10   5      240.52      245.24     10.37 o 
   3  10   5        0.58       -0.82      1.82 o 
   4  10   5        3.78        1.74      2.15 o 
  -9  11   5       16.12       15.20      2.11 o 
  -8  11   5       96.79       97.77      4.28 o 
  -7  11   5       19.13       14.56      1.78 o 
  -6  11   5        1.65        3.16      0.94 o 
  -5  11   5      469.10      468.23      8.27 o 
  -4  11   5        7.14        3.61      1.02 o 
  -3  11   5        1.58        2.57      0.91 o 
  -2  11   5      429.14      421.58      7.66 o 
  -1  11   5      656.48      633.61      9.64 o 
   0  11   5       31.88       34.60      1.83 o 
   1  11   5       20.72       21.85      4.08 o 
   2  11   5       43.90       47.19      9.89 o 
   3  11   5      122.62      129.82      7.34 o 
   4  11   5      124.10      133.58      9.28 o 
  -8  12   5      164.27      165.73      5.07 o 
  -7  12   5        5.09        7.18      1.56 o 
  -6  12   5      323.99      325.74      6.32 o 
  -5  12   5        9.38        9.46      1.86 o 
  -4  12   5      258.35      246.80      5.90 o 
  -3  12   5       82.16       79.61      3.02 o 
  -2  12   5      174.84      162.73      4.21 o 
  -1  12   5       95.37       80.72      3.76 o 
   0  12   5        2.66        1.27      0.88 o 
   1  12   5        1.35       -0.05      1.25 o 
   2  12   5       28.91       35.35      4.26 o 
   3  12   5        0.87        1.41      2.26 o 
  -8  13   5       59.62       62.75      3.58 o 
  -7  13   5       83.51       87.14      4.03 o 
  -6  13   5      112.39      120.40      3.84 o 
  -5  13   5       87.62       91.51      3.47 o 
  -4  13   5       38.98       41.38      2.47 o 
  -3  13   5       61.68       57.64      2.94 o 
  -2  13   5      250.53      229.12      5.37 o 
  -1  13   5       15.46       11.48      1.35 o 
   0  13   5      180.88      177.49      4.43 o 
   1  13   5      121.20      123.82      3.38 o 
   2  13   5       10.27       13.26      3.01 o 
   3  13   5        0.28        1.03      2.34 o 
  -7  14   5       21.10       24.45      2.57 o 
  -6  14   5      113.70      114.55      4.02 o 
  -5  14   5        6.83        3.78      1.49 o 
  -4  14   5        4.08        3.97      1.20 o 
  -3  14   5       60.79       64.29      3.26 o 
  -2  14   5      253.64      258.20      6.74 o 
  -1  14   5       32.38       28.45      2.00 o 
   0  14   5       31.96       32.90      2.08 o 
   1  14   5       89.40       81.90      7.73 o 
   2  14   5        8.14        7.53      2.79 o 
  -6  15   5        1.78        2.40      1.46 o 
  -5  15   5      125.75      124.57      5.99 o 
  -4  15   5        0.03        0.03      1.18 o 
  -3  15   5       21.18       21.39      2.07 o 
  -2  15   5      197.39      173.40      4.89 o 
  -1  15   5       55.88       44.08      2.70 o 
   0  15   5      103.97      108.30      3.59 o 
   1  15   5        0.12       -0.56      0.97 o 
  -5  16   5       82.08       84.72      5.69 o 
  -4  16   5        0.01       -1.15      1.44 o 
  -3  16   5       54.74       53.52      4.15 o 
  -2  16   5      142.57      134.07      7.35 o 
  -1  16   5        0.57        0.16      1.14 o 
   0  16   5       45.61       45.94      2.66 o 
  -3  17   5       13.18        7.21      2.16 o 
  -2  17   5       12.97       15.58      3.93 o 
 -11   0   6      773.05      857.97     18.79 o 
 -10   0   6       97.85       94.96      5.50 o 
  -9   0   6       65.65       65.67      4.42 o 
  -8   0   6        5.44        0.89      1.06 o 
  -7   0   6      526.34      487.65     10.58 o 
  -6   0   6      378.06      435.48      8.94 o 
  -5   0   6      436.21      396.64      6.83 o 
  -4   0   6       90.03       91.61      3.52 o 
  -3   0   6     1126.35     1155.10     37.03 o 
  -2   0   6     2199.00     2247.37     47.66 o 
  -1   0   6      359.43      379.05     14.22 o 
   0   0   6      511.65      497.59     10.88 o 
   1   0   6        6.97        5.88      1.25 o 
   2   0   6        9.33        7.67      2.57 o 
   3   0   6      214.77      199.63      7.35 o 
   4   0   6        0.61       -0.40      1.73 o 
   5   0   6        2.97        3.00      3.00 o 
 -11   1   6       85.23       95.83      5.85 o 
 -10   1   6        2.83        5.94      1.35 o 
  -9   1   6       16.78       13.62      1.37 o 
  -8   1   6        4.43        7.29      1.00 o 
  -7   1   6       12.78       12.63      1.27 o 
  -6   1   6      122.56      129.97      3.11 o 
  -5   1   6      217.48      228.03      3.94 o 
  -4   1   6       90.68       80.25      1.91 o 
  -3   1   6      528.57      572.65     10.38 o 
  -2   1   6       58.02       78.19      3.53 o 
  -1   1   6      474.25      464.33     11.80 o 
   0   1   6        1.13        1.56      0.56 o 
   1   1   6       50.24       54.76      2.28 o 
   2   1   6       83.23       83.30      2.87 o 
   3   1   6        4.36        3.23      1.20 o 
   4   1   6      280.58      229.75      7.43 o 
   5   1   6        7.19       11.01      2.01 o 
 -11   2   6       30.56       34.00      2.62 o 
 -10   2   6        6.18        8.24      1.47 o 
  -9   2   6      325.68      301.41      5.54 o 
  -8   2   6      145.22      121.23      2.88 o 
  -7   2   6        0.65       -0.24      0.47 o 
  -6   2   6      396.51      419.98      5.86 o 
  -5   2   6      866.16      924.82     10.54 o 
  -4   2   6      150.73      159.57      3.39 o 
  -3   2   6     1059.34     1142.40     19.64 o 
  -2   2   6      155.30      169.90      4.45 o 
  -1   2   6        2.14        3.34      1.03 o 
   0   2   6       59.67       71.03      1.93 o 
   1   2   6       27.93       29.56      1.68 o 
   2   2   6       19.59       20.24      1.66 o 
   3   2   6      282.56      237.81      5.83 o 
   4   2   6       23.14       25.72      2.40 o 
   5   2   6       13.59       15.81      2.25 o 
 -11   3   6      201.70      219.76      5.61 o 
 -10   3   6        8.23        8.18      1.53 o 
  -9   3   6      600.90      603.90      9.56 o 
  -8   3   6        1.05       -0.23      0.70 o 
  -7   3   6        8.19        5.88      0.83 o 
  -6   3   6      138.47      156.58      3.38 o 
  -5   3   6      314.27      288.73      4.09 o 
  -4   3   6       56.31       67.88      3.86 o 
  -3   3   6        2.10        0.63      0.50 o 
  -2   3   6       83.41      125.83      6.05 o 
  -1   3   6       40.75       35.12      2.56 o 
   0   3   6     1984.37     1924.17     26.92 o 
   1   3   6       24.47       18.27      1.42 o 
   2   3   6      148.70      144.02      4.67 o 
   3   3   6        9.48       18.42      1.92 o 
   4   3   6       46.62       45.79      3.08 o 
   5   3   6       54.65       64.08      3.98 o 
 -11   4   6        8.98        6.56      1.61 o 
 -10   4   6       25.56       31.34      2.73 o 
  -9   4   6        0.01       -1.14      0.93 o 
  -8   4   6       14.51       16.34      1.32 o 
  -7   4   6      254.03      248.33      4.04 o 
  -6   4   6        1.43        0.66      0.44 o 
  -5   4   6     1227.93     1202.15     15.35 o 
  -4   4   6      365.45      355.70      7.63 o 
  -3   4   6      894.00      957.61     14.68 o 
  -2   4   6       73.19      102.21      2.86 o 
  -1   4   6       41.29       37.26      1.41 o 
   0   4   6       97.64       93.57      2.80 o 
   1   4   6      780.05      768.76     12.27 o 
   2   4   6      126.27      119.42      4.17 o 
   3   4   6        0.12        1.99      1.13 o 
   4   4   6       34.49       32.79      2.74 o 
   5   4   6        0.02       -0.91      1.38 o 
 -11   5   6      181.16      202.26      5.41 o 
 -10   5   6       55.10       57.61      3.09 o 
  -9   5   6       99.77       97.95      3.83 o 
  -8   5   6       54.55       42.06      1.98 o 
  -7   5   6        4.21        5.70      0.87 o 
  -6   5   6      397.83      375.06      6.93 o 
  -5   5   6      451.64      447.22     13.12 o 
  -4   5   6      122.88      111.86      3.59 o 
  -2   5   6        9.48       16.53      1.15 o 
  -1   5   6       40.91       39.70      1.92 o 
   1   5   6       19.52       21.22      1.59 o 
   2   5   6      266.41      275.28      7.14 o 
   3   5   6      173.99      165.91      4.85 o 
   4   5   6       77.10       74.10      4.52 o 
   5   5   6        2.07        4.72      2.07 o 
 -10   6   6       31.23       33.68      2.46 o 
  -9   6   6      203.95      193.92      4.76 o 
  -8   6   6       40.40       29.92      1.72 o 
  -7   6   6       25.54       24.43      1.60 o 
  -6   6   6       45.80       41.21      2.12 o 
  -5   6   6      243.63      221.45      5.46 o 
  -4   6   6      415.20      436.96      5.69 o 
  -3   6   6     1138.28     1229.98     21.20 o 
  -2   6   6       12.35       10.09      2.00 o 
   1   6   6      645.93      650.21     12.69 o 
   2   6   6       39.72       37.41      2.81 o 
   3   6   6       75.88       74.68      5.97 o 
   4   6   6        0.38       -0.28      1.44 o 
   5   6   6       46.21       50.74      4.65 o 
 -10   7   6        1.82        3.15      1.35 o 
  -9   7   6        8.26        2.77      1.18 o 
  -8   7   6      153.37      169.09      3.60 o 
  -7   7   6        7.50        7.80      1.10 o 
  -6   7   6      223.27      215.44      3.95 o 
  -5   7   6      300.82      290.56      5.20 o 
  -4   7   6      847.61      795.98     14.75 o 
  -3   7   6        7.22        5.62      1.56 o 
  -2   7   6        5.28        2.47      2.26 o 
  -1   7   6        1.15       -0.25      1.77 o 
   0   7   6       42.40       37.12      5.66 o 
   1   7   6       94.22      118.21      9.18 o 
   2   7   6      137.28      135.30      4.90 o 
   3   7   6       80.94       75.35      4.46 o 
   4   7   6        1.64        2.23      1.74 o 
 -10   8   6        5.74        8.97      1.67 o 
  -9   8   6       43.76       40.61      2.53 o 
  -8   8   6       66.01       67.28      3.13 o 
  -7   8   6        0.30       -0.35      0.78 o 
  -6   8   6       49.08       48.36      3.13 o 
  -5   8   6        0.04       -0.67      0.64 o 
  -4   8   6       10.78       11.54      1.66 o 
  -3   8   6      443.14      469.66     22.72 o 
  -2   8   6       84.68       91.34      4.84 o 
  -1   8   6        4.83        7.61      1.61 o 
   0   8   6      221.54      225.53      7.52 o 
   1   8   6      436.08      447.60     12.49 o 
   2   8   6      419.00      440.11     12.82 o 
   3   8   6       95.47      100.10      6.80 o 
   4   8   6        0.00       -0.53      1.78 o 
 -10   9   6        0.91        1.64      1.33 o 
  -9   9   6      145.00      148.63      4.27 o 
  -8   9   6        0.03       -0.40      0.97 o 
  -7   9   6        6.58        6.12      1.34 o 
  -6   9   6       47.54       47.65      2.29 o 
  -5   9   6        0.03       -0.36      0.72 o 
  -4   9   6        2.62        1.33      0.74 o 
  -3   9   6      251.38      241.22      4.63 o 
  -2   9   6        6.90        9.33      1.54 o 
  -1   9   6        4.46        2.27      1.38 o 
   0   9   6       49.62       45.85      3.74 o 
   1   9   6      185.48      186.76      7.31 o 
   2   9   6       61.38       62.00      5.05 o 
   3   9   6       18.42       17.31      3.18 o 
   4   9   6        1.45        3.36      2.35 o 
  -9  10   6        0.40        2.28      1.35 o 
  -8  10   6      449.57      451.60      8.63 o 
  -7  10   6       43.66       43.89      2.45 o 
  -6  10   6      325.38      322.49      6.50 o 
  -5  10   6      131.04      126.85      3.99 o 
  -4  10   6       13.35       11.75      1.28 o 
  -3  10   6        0.15        0.08      0.65 o 
  -2  10   6      276.52      288.00      8.46 o 
  -1  10   6        1.38        7.62      3.05 o 
   0  10   6      271.16      274.09      9.04 o 
   1  10   6      417.63      395.73     12.04 o 
   2  10   6       37.61       40.53      4.31 o 
   3  10   6       64.65       61.56      5.56 o 
  -9  11   6       21.38       23.54      2.41 o 
  -8  11   6      283.17      312.44      7.74 o 
  -7  11   6       51.23       48.80      2.97 o 
  -6  11   6        0.03        0.38      0.91 o 
  -5  11   6     1010.82     1034.29     15.10 o 
  -4  11   6      162.16      158.89      4.15 o 
  -3  11   6       44.72       33.20      1.93 o 
  -2  11   6       25.49       27.58      1.51 o 
  -1  11   6       27.57       32.56      2.95 o 
   0  11   6      253.35      243.35      8.78 o 
   1  11   6        1.54        3.74      1.99 o 
   2  11   6        2.58        2.95      2.15 o 
   3  11   6      167.43      191.84     12.30 o 
  -8  12   6      167.17      175.52      5.67 o 
  -7  12   6       73.72       70.61      4.05 o 
  -6  12   6      220.56      228.43      4.96 o 
  -5  12   6      137.52      131.88      3.78 o 
  -4  12   6        4.83        4.48      1.20 o 
  -3  12   6       24.33       24.38      1.79 o 
  -2  12   6      761.57      716.53     11.56 o 
  -1  12   6       97.94       90.83      4.72 o 
   0  12   6       13.41       12.95      3.25 o 
   1  12   6      258.64      269.15     10.03 o 
   2  12   6       32.58       31.86      5.29 o 
   3  12   6       11.43       11.35      3.20 o 
  -8  13   6      127.82      122.96      8.44 o 
  -7  13   6        0.69        1.06      1.53 o 
  -6  13   6      167.43      168.27      5.33 o 
  -5  13   6        7.87       10.14      1.69 o 
  -4  13   6       25.07       25.45      1.91 o 
  -3  13   6       21.80       19.09      1.70 o 
  -2  13   6      152.32      146.96      3.85 o 
  -1  13   6        4.93        2.05      1.58 o 
   0  13   6        4.31        4.96      2.14 o 
   1  13   6        8.09       11.05      2.85 o 
   2  13   6       32.72       34.71      4.49 o 
  -7  14   6        0.04        3.60      1.60 o 
  -6  14   6       11.87       11.38      2.30 o 
  -5  14   6      128.78      133.80      4.16 o 
  -4  14   6       57.56       60.03      2.90 o 
  -3  14   6       12.15       11.39      2.49 o 
  -2  14   6       54.49       55.65      2.62 o 
  -1  14   6      307.63      296.18      7.57 o 
   0  14   6        1.35       -1.70      1.50 o 
   1  14   6       72.99       81.13      7.89 o 
  -6  15   6       13.23       17.46      3.09 o 
  -5  15   6       41.29       45.86      3.16 o 
  -4  15   6      221.61      219.13      5.26 o 
  -3  15   6       79.56       88.29      3.54 o 
  -2  15   6      429.34      402.80      9.59 o 
  -1  15   6       11.25       11.92      1.31 o 
   0  15   6       80.54       97.55     10.49 o 
  -5  16   6       80.10       87.76      5.12 o 
  -4  16   6      180.13      164.86      6.40 o 
  -3  16   6       15.01       15.69      1.86 o 
  -2  16   6       24.00       23.14      3.03 o 
  -1  16   6       66.20       71.44      3.81 o 
 -11   1   7       24.81       30.23      2.38 o 
 -10   1   7        1.36       -0.20      1.72 o 
  -9   1   7      467.56      417.97      7.98 o 
  -8   1   7        6.40        6.56      1.07 o 
  -7   1   7      106.07      109.18      2.97 o 
  -6   1   7        1.71        0.55      0.41 o 
  -5   1   7        4.39        2.35      0.89 o 
  -4   1   7     1082.07     1131.35     17.34 o 
  -3   1   7      307.00      325.42      9.38 o 
  -2   1   7       16.04       26.68      2.51 o 
  -1   1   7       46.00       43.99      3.38 o 
   0   1   7       33.27       31.16      1.20 o 
   1   1   7        9.39        8.44      1.11 o 
   2   1   7      583.70      558.55     12.65 o 
   3   1   7        5.59        6.10      1.44 o 
   4   1   7        3.76        3.68      1.40 o 
 -11   2   7       13.87       14.52      1.85 o 
 -10   2   7      122.83      104.08      5.21 o 
  -9   2   7       74.83       62.62      2.89 o 
  -8   2   7        2.05        0.06      0.78 o 
  -7   2   7      300.80      304.43      6.69 o 
  -6   2   7       13.17       13.22      0.74 o 
  -5   2   7        5.78        3.31      0.95 o 
  -4   2   7      650.00      641.70     10.61 o 
  -3   2   7     2012.15     2053.63     34.07 o 
  -2   2   7      199.21      215.33      5.55 o 
  -1   2   7      158.28      150.42      5.68 o 
   0   2   7        1.74        4.29      0.74 o 
   1   2   7      150.77      156.85      3.89 o 
   2   2   7       10.37       10.55      1.42 o 
   3   2   7       13.43       12.76      2.82 o 
   4   2   7       13.92       12.23      1.96 o 
 -11   3   7       20.82       29.04      2.40 o 
 -10   3   7       48.45       44.39      3.45 o 
  -9   3   7      103.32       95.08      4.13 o 
  -8   3   7        4.62        5.05      1.04 o 
  -7   3   7        0.09       -0.19      0.63 o 
  -6   3   7        0.19       -0.09      0.80 o 
  -5   3   7      388.59      375.90      5.89 o 
  -4   3   7      215.02      197.36      4.34 o 
  -3   3   7      356.84      391.61      7.04 o 
  -2   3   7       52.59       63.01      1.79 o 
  -1   3   7       67.73       74.27      1.47 o 
   0   3   7      871.04      853.48     13.06 o 
   1   3   7       12.24       11.55      1.28 o 
   2   3   7        1.29        0.74      0.94 o 
   3   3   7      283.65      269.38      6.57 o 
   4   3   7       18.69       12.77      2.03 o 
 -11   4   7      138.73      135.85      4.43 o 
 -10   4   7       55.26       57.27      3.77 o 
  -9   4   7        1.04        1.77      1.05 o 
  -8   4   7        0.40       -0.09      0.99 o 
  -7   4   7        5.27        3.39      0.80 o 
  -6   4   7       79.34       67.28      2.00 o 
  -5   4   7       84.42       77.94      3.77 o 
  -4   4   7      198.24      222.54      4.75 o 
  -3   4   7      596.19      638.79      9.46 o 
  -2   4   7        2.54        2.52      0.61 o 
  -1   4   7        6.06        8.99      0.88 o 
   0   4   7     2231.78     2131.44     30.17 o 
   1   4   7       12.82       12.59      1.39 o 
   2   4   7      114.78      104.74      4.64 o 
   3   4   7      204.37      192.25      5.44 o 
   4   4   7        6.30        2.46      1.71 o 
 -11   5   7        0.01        1.42      1.28 o 
 -10   5   7      105.41       94.60      4.78 o 
  -9   5   7       13.59        9.81      1.43 o 
  -8   5   7       12.88       10.25      1.28 o 
  -7   5   7       42.90       40.23      1.86 o 
  -6   5   7     1134.91     1066.88     14.09 o 
  -5   5   7        4.85        1.08      0.65 o 
  -3   5   7       23.87       25.13      1.52 o 
  -2   5   7        0.02        0.07      0.56 o 
  -1   5   7      284.00      292.70      7.86 o 
   0   5   7     1690.49     1651.97     27.30 o 
   1   5   7        0.03        0.71      1.30 o 
   2   5   7      111.27      104.43      7.47 o 
   3   5   7       17.43       17.01      2.31 o 
   4   5   7        0.09       -0.65      1.46 o 
 -11   6   7       17.53       22.77      2.25 o 
 -10   6   7       50.21       60.47      3.88 o 
  -9   6   7      104.14      103.42      3.63 o 
  -8   6   7        1.51        0.99      0.91 o 
  -7   6   7       30.13       32.44      3.59 o 
  -6   6   7     1301.12     1224.70     14.18 o 
  -5   6   7      453.59      488.67     16.33 o 
  -2   6   7       47.30       23.09      2.43 o 
  -1   6   7      365.50      346.16     18.66 o 
   0   6   7       16.62       16.83      2.13 o 
   1   6   7       33.59       32.99      2.73 o 
   2   6   7       32.68       31.49      2.75 o 
   3   6   7       59.33       47.34      5.90 o 
   4   6   7       53.25       46.78      3.95 o 
 -10   7   7      254.80      228.81      7.44 o 
  -9   7   7       44.58       46.86      2.64 o 
  -8   7   7        2.79        2.62      0.98 o 
  -7   7   7      199.82      211.75      4.07 o 
  -6   7   7     2339.28     2344.52     25.55 o 
  -5   7   7      227.26      222.03      4.58 o 
  -4   7   7       46.34       52.97      7.46 o 
  -3   7   7        4.66        5.63      2.62 o 
  -2   7   7      103.39      102.50      8.80 o 
  -1   7   7       40.55       30.77      2.69 o 
   0   7   7      318.84      318.05      9.36 o 
   1   7   7       39.89       39.08      3.56 o 
   2   7   7       61.25       59.09      3.79 o 
   3   7   7       83.38       80.03      4.80 o 
   4   7   7       14.71       22.69      2.99 o 
 -10   8   7      404.99      390.31     10.35 o 
  -9   8   7       60.81       59.99      3.66 o 
  -8   8   7       96.89      101.24      3.13 o 
  -7   8   7       32.76       36.15      2.04 o 
  -6   8   7        2.21        2.01      0.76 o 
  -5   8   7       13.46       13.98      1.12 o 
  -4   8   7      129.27      130.70      5.53 o 
  -3   8   7        5.36        7.83      1.63 o 
  -2   8   7       67.64       60.09      3.19 o 
  -1   8   7        0.12        0.26      1.09 o 
   0   8   7      120.45      121.91      5.40 o 
   1   8   7      586.11      612.31     16.08 o 
   2   8   7       61.57       60.28      4.97 o 
   3   8   7        2.74        7.62      2.51 o 
 -10   9   7       19.20       20.22      2.89 o 
  -9   9   7       12.90       11.76      2.25 o 
  -8   9   7        2.84        3.35      1.27 o 
  -7   9   7      111.94      122.11      4.18 o 
  -6   9   7      541.28      532.40      8.81 o 
  -5   9   7      273.19      276.25      5.14 o 
  -4   9   7      957.74      989.21     40.60 o 
  -3   9   7        0.23        1.24      1.27 o 
  -2   9   7       75.54       57.28      4.90 o 
  -1   9   7       84.07       77.33      5.75 o 
   0   9   7      163.27      166.12      6.68 o 
   1   9   7        6.42        4.32      1.93 o 
   2   9   7        0.86        0.47      1.82 o 
   3   9   7       45.30       60.31      5.56 o 
  -9  10   7        1.96        2.54      1.68 o 
  -8  10   7        0.17        1.58      1.09 o 
  -7  10   7       29.09       28.67      1.96 o 
  -6  10   7        4.29        4.41      1.09 o 
  -5  10   7      329.76      316.96      5.85 o 
  -4  10   7      232.08      235.95      6.59 o 
  -3  10   7      159.70      137.16      9.26 o 
  -2  10   7      175.16      147.03      8.09 o 
  -1  10   7       15.17       19.51      2.69 o 
   0  10   7        7.71        8.83      2.21 o 
   1  10   7        4.72        6.13      2.62 o 
   2  10   7       43.86       48.66      9.04 o 
   3  10   7       96.18      122.15      8.41 o 
  -9  11   7        0.02        1.01      1.64 o 
  -8  11   7      539.94      562.53     11.52 o 
  -7  11   7        0.67        1.31      1.02 o 
  -6  11   7       37.82       36.29      2.37 o 
  -5  11   7        7.13        6.16      1.09 o 
  -4  11   7       98.39       91.60      2.73 o 
  -3  11   7       22.96       11.12      2.23 o 
  -2  11   7       28.16       35.55      4.82 o 
  -1  11   7       18.69       17.29      3.20 o 
   0  11   7        1.78        1.68      1.79 o 
   1  11   7        3.10       -0.39      1.69 o 
   2  11   7       26.47       34.04      4.34 o 
  -8  12   7       49.73       38.40      3.25 o 
  -7  12   7       31.49       26.99      2.08 o 
  -6  12   7        0.84        2.87      1.09 o 
  -5  12   7       38.36       38.27      2.62 o 
  -4  12   7       10.43       12.48      1.66 o 
  -3  12   7       86.18       64.19      4.90 o 
  -2  12   7       33.27       37.64      3.34 o 
  -1  12   7      228.96      224.54      7.39 o 
   0  12   7      174.71      191.48      8.16 o 
   1  12   7       56.60       58.87      5.43 o 
   2  12   7      194.98      208.43      9.42 o 
  -8  13   7       37.94       35.87      3.10 o 
  -7  13   7      151.80      158.26      5.65 o 
  -6  13   7       81.14       76.41      3.41 o 
  -5  13   7        0.24        2.58      1.00 o 
  -4  13   7       80.53       74.10      2.83 o 
  -3  13   7      124.70      113.72     10.24 o 
  -2  13   7      121.39      118.79      8.95 o 
  -1  13   7       26.79       31.04      3.60 o 
   0  13   7       69.13       79.11      6.14 o 
   1  13   7       10.69        4.39      2.57 o 
  -7  14   7       14.34       19.06      2.37 o 
  -6  14   7        6.21        6.66      1.48 o 
  -5  14   7        2.54        3.85      1.20 o 
  -4  14   7        7.50        6.02      1.61 o 
  -3  14   7        2.00        1.32      1.10 o 
  -2  14   7      212.81      194.86      8.34 o 
  -1  14   7       47.38       44.58      4.08 o 
   0  14   7        4.38        6.47      2.71 o 
  -6  15   7       12.78       11.78      2.02 o 
  -5  15   7       40.72       47.27      3.99 o 
  -4  15   7        2.48        4.05      1.24 o 
  -3  15   7      330.17      300.47      9.30 o 
  -2  15   7      101.50      115.70     12.07 o 
  -1  15   7        2.39        6.46      2.30 o 
  -4  16   7        5.76        6.36      1.52 o 
  -3  16   7       17.81       23.40      2.28 o 
 -11   0   8        3.30        3.00      2.23 o 
 -10   0   8       26.32       22.60      2.75 o 
  -9   0   8       18.25        9.12      1.97 o 
  -8   0   8       15.39       16.94      2.89 o 
  -7   0   8      172.55      179.40      8.05 o 
  -6   0   8      401.94      346.76     18.97 o 
  -5   0   8      262.11      266.95      6.36 o 
  -4   0   8      740.01      780.70     27.54 o 
  -3   0   8      784.05      912.15     21.75 o 
  -2   0   8       13.60       17.19      3.23 o 
  -1   0   8      231.47      249.36     11.87 o 
   0   0   8     3134.57     3065.05     59.87 o 
   1   0   8      960.85      878.53     20.46 o 
   2   0   8        1.09        3.44      1.67 o 
   3   0   8       22.99       23.08      3.30 o 
   4   0   8       51.44       48.96      5.10 o 
 -11   1   8        0.13       -1.24      1.74 o 
 -10   1   8        9.49        7.45      1.52 o 
  -9   1   8      241.83      204.13      4.45 o 
  -8   1   8       13.30       15.06      1.39 o 
  -7   1   8      342.49      346.60      6.70 o 
  -6   1   8      148.04      137.14      4.40 o 
  -5   1   8      122.21      133.04      2.86 o 
  -4   1   8       41.25       52.53      3.35 o 
  -3   1   8        6.29        5.59      1.21 o 
  -2   1   8       19.37       28.80      2.96 o 
  -1   1   8      579.16      587.01     15.43 o 
   0   1   8       37.02       38.33      2.45 o 
   1   1   8       17.35       20.35      2.65 o 
   2   1   8        7.35        4.99      1.29 o 
   3   1   8       36.28       34.43      2.73 o 
   4   1   8       10.19       10.18      2.05 o 
 -11   2   8       37.31       40.15      3.26 o 
 -10   2   8      188.63      164.25      4.30 o 
  -9   2   8       11.13        4.59      1.14 o 
  -8   2   8       34.93       39.20      1.93 o 
  -7   2   8        3.39        3.73      0.72 o 
  -6   2   8     1037.04     1030.97     17.75 o 
  -5   2   8       52.39       65.48      2.02 o 
  -4   2   8      112.42      121.23      3.30 o 
  -3   2   8       68.97       67.65      3.24 o 
  -2   2   8       20.75       16.82      2.23 o 
  -1   2   8      547.45      557.34      6.74 o 
   0   2   8      241.40      241.33      4.87 o 
   1   2   8       52.03       47.53      2.50 o 
   2   2   8      285.29      257.96      6.11 o 
   3   2   8       25.66       22.98      2.31 o 
 -11   3   8       27.38       32.91      2.99 o 
 -10   3   8       39.10       28.28      2.15 o 
  -9   3   8        0.01        0.43      0.94 o 
  -8   3   8       65.08       56.87      2.28 o 
  -7   3   8        0.24       -0.93      0.47 o 
  -6   3   8      211.28      206.66      4.53 o 
  -5   3   8       95.92       97.70      3.40 o 
  -4   3   8        0.16        0.32      0.85 o 
  -3   3   8      350.00      360.86      5.65 o 
  -2   3   8      235.16      218.90      2.89 o 
  -1   3   8       16.11       16.82      1.29 o 
   0   3   8       76.45       70.89      2.45 o 
   1   3   8       14.79       15.21      1.55 o 
   2   3   8        9.55        8.21      1.49 o 
   3   3   8        9.97        5.68      2.19 o 
 -11   4   8       44.31       27.80      2.82 o 
 -10   4   8       26.90       27.86      2.13 o 
  -9   4   8       26.85       24.47      1.81 o 
  -8   4   8        0.00       -0.08      0.69 o 
  -7   4   8     1137.97     1089.97     12.80 o 
  -6   4   8        0.50        1.22      1.82 o 
  -5   4   8        3.66        0.57      0.79 o 
  -4   4   8      961.26      987.20     15.60 o 
  -3   4   8      305.01      299.73      6.01 o 
  -2   4   8       11.19       11.97      1.05 o 
  -1   4   8      248.74      257.88      4.98 o 
   0   4   8       45.26       48.16      2.26 o 
   1   4   8       41.69       44.14      2.81 o 
   2   4   8       69.64       70.52      3.97 o 
   3   4   8       31.35       32.33      3.10 o 
 -11   5   8       15.21       17.77      2.42 o 
 -10   5   8        3.75        2.12      1.23 o 
  -9   5   8       29.46       32.58      2.17 o 
  -8   5   8       25.05       27.13      1.65 o 
  -7   5   8       92.02       93.85      2.64 o 
  -6   5   8      530.64      507.92      8.57 o 
  -5   5   8      306.33      188.71     11.16 o 
  -4   5   8       69.05       91.20      8.16 o 
  -3   5   8       55.39       79.41      3.09 o 
  -2   5   8       78.51       72.63      3.31 o 
  -1   5   8        4.73        1.97      1.06 o 
   0   5   8      810.94      800.11     16.02 o 
   1   5   8       12.39       12.85      2.21 o 
   2   5   8       18.80       13.95      2.08 o 
   3   5   8       26.23       13.39      2.39 o 
 -11   6   8       24.71       26.23      2.81 o 
 -10   6   8      514.26      496.14     10.45 o 
  -9   6   8       77.89       82.91      3.16 o 
  -8   6   8       12.57       12.84      1.63 o 
  -7   6   8       72.56       76.79      4.76 o 
  -6   6   8      381.65      383.00     10.21 o 
  -5   6   8      110.05      110.75      6.24 o 
  -4   6   8       10.85        4.78      1.77 o 
  -3   6   8      263.62      258.43      6.66 o 
  -2   6   8       19.32       22.48      2.18 o 
  -1   6   8     1671.42     1612.60     33.75 o 
   0   6   8      559.79      588.67     14.84 o 
   1   6   8        4.38        4.17      1.40 o 
   2   6   8       69.53       68.93      4.13 o 
   3   6   8      304.66      355.84     16.33 o 
 -10   7   8       73.60       76.00      4.09 o 
  -9   7   8        1.29        1.79      1.01 o 
  -8   7   8        1.01        1.55      0.84 o 
  -7   7   8        9.65       10.51      1.41 o 
  -6   7   8     1317.14     1278.60     24.41 o 
  -5   7   8      107.44      111.86      5.71 o 
  -4   7   8        2.20        4.87      1.46 o 
  -3   7   8       62.41       51.70      5.48 o 
  -2   7   8       62.29       58.91      6.71 o 
  -1   7   8        0.08        1.99      1.16 o 
   0   7   8       95.29       98.00     13.77 o 
   1   7   8       37.70       41.41      3.83 o 
   2   7   8       18.83       26.28      3.43 o 
   3   7   8      161.20      174.98      6.54 o 
 -10   8   8       89.50       92.64      5.61 o 
  -9   8   8       15.94       18.17      1.93 o 
  -8   8   8        3.71        5.37      1.13 o 
  -7   8   8      258.15      246.24      4.64 o 
  -6   8   8      334.04      328.08      9.02 o 
  -5   8   8      417.97      426.83     12.28 o 
  -4   8   8      180.79      174.78      7.53 o 
  -3   8   8      324.58      264.33      7.17 o 
  -2   8   8       15.32       12.70      1.77 o 
  -1   8   8      157.63      149.42      5.93 o 
   0   8   8       50.41       56.33      4.39 o 
   1   8   8      131.86      141.94      6.53 o 
   2   8   8       88.32      113.02     16.27 o 
 -10   9   8       44.81       42.32      3.65 o 
  -9   9   8       11.66        9.85      1.56 o 
  -8   9   8       24.30       25.55      2.09 o 
  -7   9   8      279.49      266.51      5.02 o 
  -6   9   8      399.09      381.44      7.60 o 
  -5   9   8      448.62      446.61     12.89 o 
  -4   9   8      453.78      453.71     12.75 o 
  -3   9   8       53.63       39.89      3.05 o 
  -2   9   8       14.50       14.45      1.95 o 
  -1   9   8        8.26        5.77      1.76 o 
   0   9   8        0.32       -0.39      1.64 o 
   1   9   8       73.21       86.19      5.56 o 
   2   9   8        6.61        9.27      2.64 o 
  -9  10   8       77.31       85.95      4.95 o 
  -8  10   8       37.05       35.20      2.51 o 
  -7  10   8        9.51        8.55      1.21 o 
  -6  10   8       34.65       36.50      1.98 o 
  -5  10   8      516.73      483.40     13.83 o 
  -4  10   8       31.69       38.62      4.84 o 
  -3  10   8        7.45        7.09      1.91 o 
  -2  10   8      146.80      131.93      7.48 o 
  -1  10   8       14.47       13.94      2.99 o 
   0  10   8      251.82      251.22      9.24 o 
   1  10   8      175.84      180.53      7.99 o 
   2  10   8       57.70       64.63      6.93 o 
  -9  11   8      116.24      111.75      7.39 o 
  -8  11   8       19.05       18.72      1.78 o 
  -7  11   8       26.12       26.22      2.39 o 
  -6  11   8      220.55      202.54      4.36 o 
  -5  11   8      211.13      198.58      7.98 o 
  -4  11   8       38.46       29.90      3.40 o 
  -3  11   8       68.21       75.73      4.81 o 
  -2  11   8      105.41       99.43      5.70 o 
  -1  11   8       13.68       11.13      2.67 o 
   0  11   8       18.67       21.29      6.21 o 
   1  11   8      190.30      182.51      8.28 o 
  -8  12   8      145.83      155.15      4.26 o 
  -7  12   8       57.59       67.10      2.92 o 
  -6  12   8       47.95       52.21      2.32 o 
  -5  12   8        0.70        3.04      1.68 o 
  -4  12   8      259.84      239.56      8.93 o 
  -3  12   8      263.45      226.68      8.55 o 
  -2  12   8       64.34       61.75      4.35 o 
  -1  12   8      102.16      116.67      6.66 o 
   0  12   8       62.44       70.41      5.77 o 
   1  12   8      234.74      245.46     10.12 o 
  -8  13   8       39.60       43.24      3.48 o 
  -7  13   8        0.54        1.18      1.19 o 
  -6  13   8        8.58        7.75      1.24 o 
  -5  13   8        7.31        5.69      1.95 o 
  -4  13   8       96.84       86.62      5.60 o 
  -3  13   8      260.28      234.35      9.15 o 
  -2  13   8       14.13       12.79      2.37 o 
  -1  13   8       50.40       53.39      4.36 o 
   0  13   8       24.45       35.53     12.47 o 
  -7  14   8       69.65       73.61      3.09 o 
  -6  14   8        7.13        7.25      1.30 o 
  -5  14   8        3.59        8.02      2.24 o 
  -4  14   8        1.17        0.08      2.49 o 
  -3  14   8       25.90       22.46      3.56 o 
  -2  14   8        0.01       -1.91      1.68 o 
  -1  14   8       17.34       25.15      3.36 o 
  -6  15   8      183.81      182.33      6.41 o 
  -5  15   8        0.68        4.03      2.05 o 
  -4  15   8        6.90       10.85      3.00 o 
  -3  15   8       97.64       95.58      8.07 o 
  -2  15   8        3.91        8.13      2.81 o 
 -11   1   9      114.85      118.42      4.01 o 
 -10   1   9       12.70       10.97      1.42 o 
  -9   1   9       11.56        8.43      1.10 o 
  -8   1   9       30.11       34.61      2.65 o 
  -7   1   9       44.00       46.65      2.95 o 
  -6   1   9      333.14      314.81      7.35 o 
  -5   1   9      236.52      242.31      4.22 o 
  -4   1   9       20.22       25.81      2.96 o 
  -3   1   9      148.63      152.60      4.65 o 
  -2   1   9       81.70       83.80      4.62 o 
  -1   1   9      976.74      998.07     17.86 o 
   0   1   9       24.52       23.51      1.66 o 
   1   1   9       87.13       72.50      3.05 o 
   2   1   9       10.02        9.61      1.67 o 
   3   1   9        2.82        6.04      1.70 o 
 -11   2   9       17.88       15.95      1.82 o 
 -10   2   9       40.68       41.08      2.33 o 
  -9   2   9      181.98      159.80      4.99 o 
  -8   2   9       81.60       88.99      3.64 o 
  -7   2   9     1046.32     1002.45     14.85 o 
  -6   2   9      211.92      205.03      5.62 o 
  -5   2   9      477.43      471.06      8.72 o 
  -4   2   9       15.53       18.64      1.13 o 
  -3   2   9        8.17        9.04      1.73 o 
  -2   2   9       71.79       82.36      4.61 o 
  -1   2   9      326.91      326.82      5.80 o 
   0   2   9      665.22      662.49     10.98 o 
   1   2   9      128.67      122.27      3.84 o 
   2   2   9        1.56        0.44      1.16 o 
   3   2   9        0.91       -0.63      1.93 o 
 -11   3   9        0.03        0.52      1.15 o 
 -10   3   9      180.16      173.63      4.25 o 
  -9   3   9        2.21        2.24      1.08 o 
  -8   3   9       10.36       10.57      1.59 o 
  -7   3   9      931.95      894.95     13.65 o 
  -6   3   9      404.29      389.89      6.39 o 
  -5   3   9      159.59      154.15      4.06 o 
  -4   3   9        0.39       -0.57      0.64 o 
  -3   3   9       69.05       73.82      3.57 o 
  -2   3   9       17.98       18.68      0.80 o 
  -1   3   9      751.18      743.46     11.66 o 
   0   3   9       26.86       25.87      1.86 o 
   1   3   9       52.02       55.90      3.70 o 
   2   3   9        9.89       13.64      2.13 o 
   3   3   9        2.13        0.56      1.54 o 
 -11   4   9        0.91        1.77      1.46 o 
 -10   4   9       83.20       76.17      2.99 o 
  -9   4   9        6.30        7.23      1.10 o 
  -8   4   9       10.64       14.01      1.73 o 
  -7   4   9      298.99      308.30      6.32 o 
  -6   4   9      414.83      391.41      7.03 o 
  -5   4   9      130.25      135.60      4.38 o 
  -4   4   9       32.78       39.34      1.99 o 
  -3   4   9       82.43       78.76      3.24 o 
  -2   4   9       80.60       78.74      6.36 o 
  -1   4   9      173.03      166.89      4.32 o 
   0   4   9      402.89      430.22      9.09 o 
   1   4   9        0.55        1.19      1.33 o 
   2   4   9        1.45        1.48      1.48 o 
 -11   5   9      212.16      194.67      5.93 o 
 -10   5   9        6.11        7.60      1.32 o 
  -9   5   9        5.20        5.66      1.06 o 
  -8   5   9       54.91       55.62      3.06 o 
  -7   5   9      359.24      338.70      6.76 o 
  -6   5   9        3.12        1.29      1.11 o 
  -5   5   9        2.78        3.22      1.19 o 
  -4   5   9      458.14      456.69     11.85 o 
  -3   5   9       98.75       98.13      3.68 o 
  -2   5   9        0.00        0.53      0.90 o 
  -1   5   9       20.71       18.98      1.70 o 
   0   5   9       10.91       12.39      1.94 o 
   1   5   9        1.01       -1.06      1.18 o 
   2   5   9       17.05       22.41      2.59 o 
 -11   6   9       30.78       35.31      2.94 o 
 -10   6   9       70.61       72.74      3.39 o 
  -9   6   9       23.37       20.10      1.50 o 
  -8   6   9        0.37        0.57      0.72 o 
  -7   6   9      253.33      256.30      6.44 o 
  -6   6   9       22.35       19.03      2.57 o 
  -5   6   9       51.49       62.34      4.15 o 
  -4   6   9       78.50       86.45      5.13 o 
  -3   6   9      189.28      168.36      5.16 o 
  -2   6   9       89.71       84.59      5.00 o 
  -1   6   9       23.63       25.28      2.56 o 
   0   6   9       20.33       22.41      2.72 o 
   1   6   9        6.93        7.02      1.68 o 
   2   6   9      111.61      133.03      7.66 o 
 -11   7   9       61.22       59.27      3.73 o 
 -10   7   9       17.10       14.66      1.78 o 
  -9   7   9        1.27        4.36      1.04 o 
  -8   7   9       12.96       11.68      1.41 o 
  -7   7   9        3.87        3.62      1.33 o 
  -6   7   9      539.92      551.70     12.73 o 
  -5   7   9       36.98       34.12      3.33 o 
  -4   7   9      110.37       83.43      4.38 o 
  -3   7   9        8.83       13.49      1.77 o 
  -2   7   9        2.73        0.03      1.08 o 
  -1   7   9       83.66       81.89      5.09 o 
   0   7   9       12.74       10.88      2.27 o 
   1   7   9        2.81        2.00      2.08 o 
   2   7   9       15.47       14.20      3.05 o 
 -10   8   9       11.20       10.74      1.61 o 
  -9   8   9       51.88       57.80      2.63 o 
  -8   8   9      110.33      104.21      2.99 o 
  -7   8   9       35.07       35.20      3.90 o 
  -6   8   9        0.33        0.40      1.29 o 
  -5   8   9      162.59      176.32      6.97 o 
  -4   8   9        0.53        5.50      1.66 o 
  -3   8   9        0.00       -0.41      0.95 o 
  -2   8   9      170.89      165.24      8.83 o 
  -1   8   9       13.44       18.92      3.93 o 
   0   8   9       74.19       73.05      4.76 o 
   1   8   9        2.35        1.71      1.86 o 
 -10   9   9       56.88       68.19      4.10 o 
  -9   9   9       29.62       34.10      2.15 o 
  -8   9   9        2.89        4.09      1.17 o 
  -7   9   9       44.08       41.57      4.61 o 
  -6   9   9       24.20       19.89      3.28 o 
  -5   9   9      188.47      165.39     10.72 o 
  -4   9   9      287.96      260.48      9.88 o 
  -3   9   9      186.39      175.54      8.66 o 
  -2   9   9      172.32      161.14      5.66 o 
  -1   9   9      161.73      189.68     14.07 o 
   0   9   9      119.37      123.98      9.21 o 
   1   9   9       19.84       20.47      3.29 o 
  -9  10   9        0.02       -0.76      0.99 o 
  -8  10   9      127.50      120.73      3.23 o 
  -7  10   9        6.70        5.24      1.61 o 
  -6  10   9       48.63       45.99      3.82 o 
  -5  10   9       15.25       19.71      4.55 o 
  -4  10   9        1.71        1.61      1.56 o 
  -3  10   9      200.54      185.14      6.26 o 
  -2  10   9        2.58        1.41      1.42 o 
  -1  10   9       75.22       75.82      4.92 o 
   0  10   9       56.12       57.32      5.03 o 
   1  10   9       57.08       65.52      5.67 o 
  -9  11   9      170.84      175.12      5.89 o 
  -8  11   9       28.54       32.42      1.92 o 
  -7  11   9      137.30      140.48      7.37 o 
  -6  11   9        0.03        1.99      1.86 o 
  -5  11   9       13.56       12.03      2.47 o 
  -4  11   9       93.14       97.52     13.09 o 
  -3  11   9        0.65        2.25      3.20 o 
  -2  11   9       26.73       22.21      3.20 o 
  -1  11   9       37.56       32.28      3.75 o 
   0  11   9        7.85        5.67      2.41 o 
  -8  12   9       41.79       38.80      2.14 o 
  -7  12   9       52.03       57.76      6.14 o 
  -6  12   9       31.31       29.30      3.37 o 
  -5  12   9       15.52       17.47      3.06 o 
  -4  12   9      140.97      131.43     10.58 o 
  -3  12   9       69.47       71.27      5.41 o 
  -2  12   9        0.00       -0.09      1.43 o 
  -1  12   9        2.54        2.88      1.95 o 
   0  12   9      122.54      126.33      7.36 o 
  -8  13   9       89.41       84.90      3.06 o 
  -7  13   9       29.34       26.81      3.48 o 
  -6  13   9       33.47       35.65      3.63 o 
  -5  13   9        8.51        6.98      2.36 o 
  -4  13   9       16.24       15.69      3.11 o 
  -3  13   9        5.10        3.90      2.16 o 
  -2  13   9       13.55       13.26      2.50 o 
  -1  13   9      145.07      146.76      8.84 o 
  -6  14   9      122.80      119.01      6.20 o 
  -5  14   9       59.94       46.95      4.92 o 
  -4  14   9       10.66        5.88      6.76 o 
  -3  14   9      184.08      181.98      8.33 o 
  -2  14   9        0.02       -0.04      1.71 o 
 -12   0  10       33.11       15.30      3.16 o 
 -11   0  10       56.08       45.43      3.48 o 
 -10   0  10        8.71        7.05      1.42 o 
  -9   0  10       25.96       20.39      3.31 o 
  -8   0  10      346.45      354.66      9.40 o 
  -7   0  10      232.42      242.65     11.82 o 
  -6   0  10     1037.41     1041.84     19.46 o 
  -5   0  10      156.12      163.55      5.15 o 
  -4   0  10        3.12       -0.59      1.89 o 
  -3   0  10      107.09      111.17      5.60 o 
  -2   0  10      574.12      594.80     23.11 o 
  -1   0  10      170.53      160.91      5.09 o 
   0   0  10      164.08      151.45      5.77 o 
   1   0  10      109.19      111.02      5.74 o 
   2   0  10       19.11       26.31      5.30 o 
 -11   1  10       36.43       33.82      2.58 o 
 -10   1  10       34.36       35.28      2.02 o 
  -9   1  10       45.43       40.62      3.06 o 
  -8   1  10      117.09      113.77      4.50 o 
  -7   1  10     1743.43     1704.35     21.60 o 
  -6   1  10      331.68      328.50      5.60 o 
  -5   1  10      136.83      131.18      3.62 o 
  -4   1  10        0.34        0.42      1.28 o 
  -3   1  10       16.12       17.79      1.91 o 
  -2   1  10       85.75       77.42      5.43 o 
  -1   1  10      783.87      775.80     12.16 o 
   0   1  10      110.21      100.08      3.26 o 
   1   1  10       14.94       13.45      1.76 o 
   2   1  10       24.78       31.25      2.74 o 
 -11   2  10      216.78      223.07      9.61 o 
 -10   2  10        6.07        3.97      1.01 o 
  -9   2  10        2.98        3.08      1.42 o 
  -8   2  10        4.71        3.83      1.73 o 
  -7   2  10      249.33      245.01      4.94 o 
  -6   2  10       12.04       11.69      1.19 o 
  -5   2  10       81.51       85.06      3.88 o 
  -4   2  10       52.33       41.49      3.86 o 
  -3   2  10        7.22        5.16      1.23 o 
  -2   2  10     1570.53     1587.14     36.29 o 
  -1   2  10      450.13      438.16      7.67 o 
   0   2  10      124.08      131.72      3.82 o 
   1   2  10       11.91        9.43      1.74 o 
   2   2  10       93.16      129.34      5.11 o 
 -11   3  10       11.08        6.34      1.31 o 
 -10   3  10        1.93        2.23      1.17 o 
  -9   3  10       15.18       11.70      1.77 o 
  -8   3  10      281.11      296.02      6.44 o 
  -7   3  10      409.50      402.06      7.46 o 
  -6   3  10      194.16      197.10      4.10 o 
  -5   3  10       80.75       94.48      3.23 o 
  -4   3  10       56.57       49.34      2.43 o 
  -3   3  10       17.24       14.08      2.06 o 
  -2   3  10      424.83      414.21      7.07 o 
  -1   3  10      120.48      125.03      6.41 o 
   0   3  10      280.28      284.54      9.98 o 
   1   3  10        3.80        3.77      1.50 o 
   2   3  10      128.19      151.16      5.64 o 
 -11   4  10       24.42       27.51      2.15 o 
 -10   4  10        5.08        2.85      0.83 o 
  -9   4  10       23.61       23.94      2.28 o 
  -8   4  10      921.45      930.47     20.84 o 
  -7   4  10      186.44      185.13      4.62 o 
  -6   4  10        8.67        9.05      1.35 o 
  -5   4  10      327.89      327.24      6.79 o 
  -4   4  10       97.52       67.53      3.51 o 
  -3   4  10      373.04      366.88      8.33 o 
  -2   4  10       21.17       22.54      1.86 o 
  -1   4  10      699.28      707.63     13.12 o 
   0   4  10      241.13      250.80      6.48 o 
   1   4  10        6.90       14.31      2.91 o 
 -11   5  10        1.36        1.21      1.12 o 
 -10   5  10       34.92       33.87      1.82 o 
  -9   5  10        0.66        0.20      1.23 o 
  -8   5  10      119.14      125.90      4.08 o 
  -7   5  10      500.59      495.68      9.86 o 
  -6   5  10       23.66       20.63      2.39 o 
  -5   5  10      126.53      103.54      4.76 o 
  -4   5  10      267.48      219.52      7.02 o 
  -3   5  10       16.48        8.93      1.37 o 
  -2   5  10        0.45        1.89      1.09 o 
  -1   5  10       39.22       41.78      3.03 o 
   0   5  10        0.92        3.50      2.05 o 
   1   5  10       90.02       89.24      4.23 o 
 -11   6  10        1.93        2.19      1.14 o 
 -10   6  10       51.11       66.67      2.54 o 
  -9   6  10       42.10       41.53      3.26 o 
  -8   6  10      101.44      102.75      4.41 o 
  -7   6  10      118.87      115.10      6.92 o 
  -6   6  10        3.01        1.91      1.46 o 
  -5   6  10        0.10        1.99      1.45 o 
  -4   6  10      241.60      252.52      7.98 o 
  -3   6  10       33.10       29.24      2.36 o 
  -2   6  10       48.23       53.95      3.35 o 
  -1   6  10      154.25      149.38      5.92 o 
   0   6  10        3.09        2.15      2.40 o 
   1   6  10       96.23       99.43      6.29 o 
 -11   7  10        0.00        3.92      2.21 o 
 -10   7  10      412.55      448.97      7.83 o 
  -9   7  10        4.86        5.88      1.84 o 
  -8   7  10       81.23       73.90      4.15 o 
  -7   7  10        9.02       12.37      1.85 o 
  -6   7  10        7.59        7.69      1.73 o 
  -5   7  10       40.45       37.53      3.51 o 
  -4   7  10      189.05      196.13     17.30 o 
  -3   7  10      164.61      167.59      7.28 o 
  -2   7  10        0.17        3.85      1.48 o 
  -1   7  10        7.92        7.24      3.38 o 
   0   7  10        6.02        5.98      4.17 o 
   1   7  10      111.32      122.75      6.68 o 
 -10   8  10        0.49       -0.18      1.33 o 
  -9   8  10        1.73        8.04      2.01 o 
  -8   8  10      278.65      281.25     13.46 o 
  -7   8  10        8.95       10.86      2.19 o 
  -6   8  10       22.34       22.45      2.63 o 
  -5   8  10        0.23        1.21      1.45 o 
  -4   8  10        0.10        2.33      1.37 o 
  -3   8  10      165.92      172.39      5.75 o 
  -2   8  10       25.25       19.43      3.89 o 
  -1   8  10        9.21       11.80      2.32 o 
   0   8  10        6.05        8.36      2.26 o 
 -10   9  10       29.52       28.71      1.95 o 
  -9   9  10      167.07      178.84      6.20 o 
  -8   9  10        2.37        4.60      1.63 o 
  -7   9  10       68.96       73.72      8.35 o 
  -6   9  10      132.20      127.78      5.59 o 
  -5   9  10        2.41        5.04      1.85 o 
  -4   9  10      520.55      455.42     24.00 o 
  -3   9  10       55.20       47.71      3.49 o 
  -2   9  10      115.47      119.40      5.63 o 
  -1   9  10      179.27      190.36     10.52 o 
   0   9  10        5.29        3.82      2.02 o 
  -9  10  10       78.67       88.61      5.13 o 
  -8  10  10        7.08        4.65      1.75 o 
  -7  10  10        5.42       10.08      2.27 o 
  -6  10  10       19.86       14.05      2.37 o 
  -5  10  10      142.09      129.91      6.27 o 
  -4  10  10        5.15        3.47      1.70 o 
  -3  10  10        1.01       -0.43      2.45 o 
  -2  10  10      146.23      150.22      5.84 o 
  -1  10  10      122.79      141.86      7.01 o 
   0  10  10        2.01        1.74      2.07 o 
  -9  11  10       44.59       44.41      3.79 o 
  -8  11  10       24.60       27.23      2.95 o 
  -7  11  10      277.06      280.67      9.09 o 
  -6  11  10      109.65      118.74     10.17 o 
  -5  11  10       27.97       17.05      5.67 o 
  -4  11  10        0.36        0.62      1.65 o 
  -3  11  10       10.02        8.89      2.41 o 
  -2  11  10       16.29       23.06      2.90 o 
  -1  11  10       21.66       25.83      3.63 o 
  -8  12  10       12.93       15.13      2.40 o 
  -7  12  10       26.73       51.59      7.81 o 
  -6  12  10       95.21       72.82      5.04 o 
  -5  12  10      116.99       99.76      6.13 o 
  -4  12  10       44.62       50.96      4.73 o 
  -3  12  10        7.32        6.73      2.36 o 
  -2  12  10       87.26      102.33      5.54 o 
  -7  13  10      131.55      124.19      6.60 o 
  -6  13  10      378.52      337.01     11.37 o 
  -5  13  10        4.23        6.01      4.16 o 
  -4  13  10        0.10       -0.33      2.01 o 
  -3  13  10       27.00       33.39      4.11 o 
 -11   1  11       39.11       39.96      3.55 o 
 -10   1  11       19.26       17.77      2.64 o 
  -9   1  11        0.38        0.52      1.25 o 
  -8   1  11       17.02       16.00      1.97 o 
  -7   1  11      387.88      394.29      6.76 o 
  -6   1  11      349.52      360.70      6.00 o 
  -5   1  11        1.21        1.55      1.21 o 
  -4   1  11       85.96       70.64      5.33 o 
  -3   1  11      154.60      154.76      5.02 o 
  -2   1  11      363.45      365.81     12.07 o 
  -1   1  11        2.36        1.36      0.92 o 
   0   1  11       57.67       60.25      3.68 o 
   1   1  11        2.24        2.92      2.01 o 
 -11   2  11       10.10        8.06      3.33 o 
 -10   2  11        1.08       -1.05      1.34 o 
  -9   2  11       41.31       39.46      3.06 o 
  -8   2  11      380.72      381.20      7.88 o 
  -7   2  11      310.10      321.07      5.92 o 
  -6   2  11        5.89        5.04      0.93 o 
  -5   2  11      126.35      122.62      3.60 o 
  -4   2  11       17.93       15.73      2.75 o 
  -3   2  11        9.90        9.04      1.91 o 
  -2   2  11      125.17      129.58      5.34 o 
  -1   2  11      261.76      269.29      8.43 o 
   0   2  11       11.53       11.43      2.47 o 
   1   2  11        1.26        2.06      1.53 o 
 -11   3  11        0.99        0.93      1.70 o 
 -10   3  11       58.99       50.89      3.92 o 
  -9   3  11        6.76        5.31      1.52 o 
  -8   3  11      296.46      315.02      6.72 o 
  -7   3  11      788.18      819.84     11.75 o 
  -6   3  11       13.11       10.69      1.54 o 
  -5   3  11       22.99       27.15      1.97 o 
  -4   3  11       95.19       79.29      3.52 o 
  -3   3  11       16.23       21.07      6.61 o 
  -2   3  11       78.13       75.48      2.55 o 
  -1   3  11        0.19        0.18      0.95 o 
   0   3  11       50.57       47.46      3.16 o 
   1   3  11       10.61        8.89      2.03 o 
 -11   4  11       18.20       19.85      3.13 o 
 -10   4  11        0.25       -0.29      1.41 o 
  -9   4  11       60.40       59.79      3.38 o 
  -8   4  11        4.22        5.35      1.35 o 
  -7   4  11       16.32       12.74      1.63 o 
  -6   4  11        2.76        0.72      1.35 o 
  -5   4  11        6.92        3.46      1.98 o 
  -4   4  11       39.89       34.12      4.23 o 
  -3   4  11      133.95      126.41      4.07 o 
  -2   4  11      243.49      233.83      5.48 o 
  -1   4  11      289.63      300.08      7.04 o 
   0   4  11        1.01        1.56      1.35 o 
 -11   5  11        0.48       -0.68      1.73 o 
 -10   5  11      243.61      252.77      7.22 o 
  -9   5  11       43.39       38.72      3.14 o 
  -8   5  11      655.77      680.02     12.91 o 
  -7   5  11      107.06      110.12      6.26 o 
  -6   5  11        1.84        1.29      1.49 o 
  -5   5  11       10.90        8.34      1.90 o 
  -4   5  11      166.03      159.84      5.74 o 
  -3   5  11      133.97      124.98      4.25 o 
  -2   5  11        7.24        9.39      1.72 o 
  -1   5  11      210.79      222.75      6.20 o 
   0   5  11        1.75        0.72      1.40 o 
 -11   6  11       65.61       83.78      6.83 o 
 -10   6  11       11.33        7.04      2.10 o 
  -9   6  11       22.25       27.00      3.09 o 
  -8   6  11       94.43       94.55      4.56 o 
  -7   6  11      110.26      115.71      5.56 o 
  -6   6  11        9.86        9.50      2.54 o 
  -5   6  11        0.23       -0.69      1.31 o 
  -4   6  11      476.35      427.30     11.59 o 
  -3   6  11       15.48       12.46      1.74 o 
  -2   6  11      243.96      269.12      8.35 o 
  -1   6  11       38.31       42.05      3.72 o 
   0   6  11       36.38       41.41      5.97 o 
 -10   7  11       94.58       98.96     12.83 o 
  -9   7  11      245.39      262.75      7.41 o 
  -8   7  11        0.03       -0.53      1.23 o 
  -7   7  11        7.93        8.02      1.96 o 
  -6   7  11        1.60        0.34      2.27 o 
  -5   7  11       72.50       53.86      4.27 o 
  -4   7  11        6.78        5.03      1.68 o 
  -3   7  11      148.28      146.49      5.19 o 
  -2   7  11       59.11       73.05      6.09 o 
  -1   7  11      107.94      100.05      7.22 o 
   0   7  11        6.07        4.65      3.75 o 
 -10   8  11      119.58      123.29      5.74 o 
  -9   8  11       23.88       29.30      2.96 o 
  -8   8  11      189.09      196.91     10.71 o 
  -7   8  11      142.41      155.42     12.36 o 
  -6   8  11        4.49       -0.82      1.70 o 
  -5   8  11       28.92       20.28      5.51 o 
  -4   8  11       67.52       62.94      4.52 o 
  -3   8  11      177.42      178.72      8.34 o 
  -2   8  11       49.54       52.32      4.47 o 
  -1   8  11      275.12      293.02     14.11 o 
 -10   9  11      230.57      244.68      7.99 o 
  -9   9  11        5.74        6.35      2.37 o 
  -8   9  11       20.89       22.60      2.78 o 
  -7   9  11       64.21       49.86      4.11 o 
  -6   9  11        3.52        1.40      2.04 o 
  -5   9  11      110.14      113.94     13.35 o 
  -4   9  11        0.01       -1.02      2.73 o 
  -3   9  11       36.72       32.79      3.66 o 
  -2   9  11       33.76       37.69      4.32 o 
  -1   9  11        8.12       10.36      4.45 o 
  -9  10  11        2.32        2.87      1.85 o 
  -8  10  11       22.63       26.14      2.78 o 
  -7  10  11       58.18       54.13      4.40 o 
  -6  10  11        1.01       -0.59      1.60 o 
  -5  10  11       46.13       45.71      4.27 o 
  -4  10  11      102.33       89.82      5.36 o 
  -3  10  11      108.07      118.95     11.94 o 
  -2  10  11       77.18       93.86      6.78 o 
  -8  11  11       25.04       29.50      3.02 o 
  -7  11  11      231.66      228.92      8.16 o 
  -6  11  11      283.02      243.82      9.54 o 
  -5  11  11        0.19        1.55      1.77 o 
  -4  11  11       12.62        4.74      2.17 o 
  -3  11  11       18.21       17.33      2.62 o 
  -2  11  11       21.81       25.25      3.11 o 
  -7  12  11       52.49       53.03      4.63 o 
  -6  12  11      158.06      137.95      6.53 o 
  -5  12  11        9.43        4.22      2.21 o 
  -4  12  11        1.75        1.00      3.43 o 
  -3  12  11        4.83        4.71      2.30 o 
 -11   0  12       94.64      102.14     11.64 o 
 -10   0  12        4.63        5.35      3.64 o 
  -9   0  12     1951.89     1953.70     35.82 o 
  -8   0  12      444.14      441.45     10.89 o 
  -7   0  12      490.43      491.36     11.18 o 
  -6   0  12       13.87       11.63      1.71 o 
  -5   0  12      171.42      173.67     11.20 o 
  -4   0  12      167.13      169.58     10.94 o 
  -3   0  12      103.85      114.86      6.44 o 
  -2   0  12        0.08        2.35      2.91 o 
  -1   0  12       11.73        9.81      2.00 o 
   0   0  12        1.25       -0.61      1.76 o 
 -11   1  12        2.11        3.15      2.32 o 
 -10   1  12        3.91        4.95      1.72 o 
  -9   1  12       81.21       70.15      3.67 o 
  -8   1  12        1.00        1.66      1.08 o 
  -7   1  12      107.41      108.63      3.38 o 
  -6   1  12        5.99        7.02      1.01 o 
  -5   1  12      302.06      268.89      6.51 o 
  -4   1  12      215.59      193.65      8.36 o 
  -3   1  12      791.39      781.12     15.11 o 
  -2   1  12        2.62        2.24      1.67 o 
  -1   1  12       32.08       30.45      2.18 o 
   0   1  12        0.05       -0.50      1.29 o 
 -11   2  12       18.66       23.65      2.85 o 
 -10   2  12        6.02        5.65      1.79 o 
  -9   2  12       92.30       98.24      4.14 o 
  -8   2  12       44.18       48.62      2.61 o 
  -7   2  12        0.43        0.68      0.92 o 
  -6   2  12        0.22        1.39      1.01 o 
  -5   2  12        4.66        7.54      2.51 o 
  -4   2  12      178.87      188.75     12.18 o 
  -3   2  12      221.74      255.95     14.46 o 
  -2   2  12      119.21      117.94      3.32 o 
  -1   2  12       20.79       24.06      2.62 o 
   0   2  12        0.06        1.00      1.40 o 
 -11   3  12      108.23      130.60      5.82 o 
 -10   3  12      164.93      167.04      5.29 o 
  -9   3  12       40.52       40.00      2.82 o 
  -8   3  12      104.77      115.62      3.93 o 
  -7   3  12      110.31      110.99      3.33 o 
  -6   3  12        2.02       -0.69      1.64 o 
  -5   3  12        6.17       10.17      1.77 o 
  -4   3  12        0.29        0.58      1.02 o 
  -3   3  12      160.44      158.72      4.50 o 
  -2   3  12       63.78       67.45      4.24 o 
  -1   3  12      110.71      120.76      4.20 o 
 -11   4  12       60.03       63.88      4.85 o 
 -10   4  12       84.77       83.79      4.53 o 
  -9   4  12       45.27       47.12      6.31 o 
  -8   4  12      203.05      204.37      7.77 o 
  -7   4  12      633.07      654.07     12.01 o 
  -6   4  12        7.44        9.43      2.02 o 
  -5   4  12       19.67       24.32      3.26 o 
  -4   4  12      107.99      104.40      4.42 o 
  -3   4  12        0.16       -0.16      0.96 o 
  -2   4  12      106.43      109.61      4.66 o 
  -1   4  12       24.17       25.96      2.28 o 
 -11   5  12        0.07        0.20      2.05 o 
 -10   5  12        6.75        6.11      2.10 o 
  -9   5  12       44.33       43.29      3.29 o 
  -8   5  12      490.43      503.93     10.44 o 
  -7   5  12      186.62      195.82      8.64 o 
  -6   5  12        5.40        2.35      3.11 o 
  -5   5  12        9.27        6.50      1.66 o 
  -4   5  12       65.53       57.93      4.43 o 
  -3   5  12        9.25       10.41      2.16 o 
  -2   5  12      269.42      277.85      8.54 o 
  -1   5  12      137.78      133.72      6.15 o 
 -10   6  12       22.43       32.40      3.20 o 
  -9   6  12       17.38       12.23      2.59 o 
  -8   6  12        0.55        1.15      1.28 o 
  -7   6  12       21.76       23.48      2.82 o 
  -6   6  12       17.05       12.17      2.35 o 
  -5   6  12       21.66       16.23      2.40 o 
  -4   6  12       46.00       45.53      3.49 o 
  -3   6  12        4.75        5.79      1.49 o 
  -2   6  12      376.43      427.26     10.54 o 
  -1   6  12      218.20      239.90     13.71 o 
 -10   7  12      165.70      171.82      6.19 o 
  -9   7  12        6.13        5.41      3.16 o 
  -8   7  12      272.07      286.57      9.51 o 
  -7   7  12       11.64       11.17      2.20 o 
  -6   7  12      386.00      382.61     37.98 o 
  -5   7  12        7.29       13.88      2.38 o 
  -4   7  12        6.43       11.00      2.39 o 
  -3   7  12      212.79      235.89      7.15 o 
  -2   7  12       53.11       48.12      3.60 o 
 -10   8  12        7.07        9.42      2.25 o 
  -9   8  12       19.18       19.16      2.56 o 
  -8   8  12       11.02       15.70      2.20 o 
  -7   8  12       43.24       44.13      4.78 o 
  -6   8  12       98.11       97.66      6.79 o 
  -5   8  12       13.95        8.85      2.15 o 
  -4   8  12       28.73       24.19      3.01 o 
  -3   8  12       27.92       33.19      3.03 o 
  -2   8  12       16.23       14.17      3.75 o 
  -9   9  12       18.51       22.80      3.08 o 
  -8   9  12       88.94      101.47      8.86 o 
  -7   9  12        5.57        6.64      3.03 o 
  -6   9  12       24.24       20.96     11.34 o 
  -5   9  12       16.82       21.33      3.01 o 
  -4   9  12        3.59        4.00      1.81 o 
  -3   9  12       28.60       34.94      3.31 o 
  -2   9  12       30.09       25.75      3.05 o 
  -8  10  12       20.86       20.31      2.59 o 
  -7  10  12       25.28       21.88      3.04 o 
  -6  10  12        3.94        6.00      2.25 o 
  -5  10  12       37.55       49.46      4.50 o 
  -4  10  12        0.33       -1.13      1.52 o 
  -3  10  12       22.01       22.00      2.78 o 
  -7  11  12        1.12       -0.54      1.86 o 
  -6  11  12       33.52       30.99      3.91 o 
  -5  11  12       13.49       16.12      4.81 o 
  -4  11  12        4.59        4.67      2.16 o 
 -11   1  13        0.21        0.09      1.68 o 
 -10   1  13      243.88      253.86      7.12 o 
  -9   1  13      557.73      574.58      9.74 o 
  -8   1  13       15.93       14.94      1.65 o 
  -7   1  13       49.29       49.25      2.39 o 
  -6   1  13        5.22        8.29      1.15 o 
  -5   1  13       63.63       58.89      7.53 o 
  -4   1  13      297.83      361.62     18.41 o 
  -3   1  13      357.72      356.87     15.99 o 
  -2   1  13        8.27       12.86      1.98 o 
 -11   2  13      168.28      181.77      6.30 o 
 -10   2  13        7.77       10.62      2.18 o 
  -9   2  13       91.33       97.75      4.54 o 
  -8   2  13        9.60       12.47      1.58 o 
  -7   2  13      105.69      111.44      3.34 o 
  -6   2  13       23.65       23.42      2.54 o 
  -5   2  13       35.14       35.90      6.42 o 
  -4   2  13       36.85       31.51      6.13 o 
  -3   2  13       38.08       34.82      4.68 o 
  -2   2  13       43.85       46.56      2.30 o 
 -11   3  13        0.90       -2.19      1.85 o 
 -10   3  13       50.12       46.47      3.25 o 
  -9   3  13      295.10      297.21      7.59 o 
  -8   3  13      127.55      130.13      4.91 o 
  -7   3  13       38.70       44.61      2.73 o 
  -6   3  13       65.62       54.49      4.01 o 
  -5   3  13      341.46      330.60     14.23 o 
  -4   3  13      422.52      411.92     20.78 o 
  -3   3  13       46.06       51.61      2.61 o 
  -2   3  13        7.92        9.44      1.37 o 
 -11   4  13      180.67      205.56      8.45 o 
 -10   4  13       69.39       74.05      4.51 o 
  -9   4  13       27.97       32.36      4.51 o 
  -8   4  13        0.68        1.01      1.40 o 
  -7   4  13       35.82       36.82      2.62 o 
  -6   4  13      103.82       87.44      7.02 o 
  -5   4  13        3.92        2.22      1.46 o 
  -4   4  13       36.87       42.33      4.84 o 
  -3   4  13        0.00        0.87      1.08 o 
  -2   4  13       10.81       13.87      3.11 o 
 -10   5  13       31.53       31.61      3.16 o 
  -9   5  13        0.41        0.20      1.35 o 
  -8   5  13       15.40       14.95      2.06 o 
  -7   5  13        6.28        4.76      1.77 o 
  -6   5  13        1.45       -0.45      1.48 o 
  -5   5  13       13.47       19.93      3.04 o 
  -4   5  13        0.59        0.43      1.25 o 
  -3   5  13      181.40      188.89      5.90 o 
  -2   5  13        8.12        6.55      1.79 o 
 -10   6  13       21.90       24.14      2.80 o 
  -9   6  13       29.79       30.34      2.92 o 
  -8   6  13      263.39      274.43      7.63 o 
  -7   6  13       25.65       24.26      2.97 o 
  -6   6  13       97.57       97.84      6.24 o 
  -5   6  13       56.49       62.30      5.08 o 
  -4   6  13        0.05        0.04      1.21 o 
  -3   6  13       61.22       76.14      5.25 o 
 -10   7  13        3.63        2.66      2.52 o 
  -9   7  13       24.56       22.85      2.68 o 
  -8   7  13      189.44      203.81      6.47 o 
  -7   7  13      142.71      150.01      6.12 o 
  -6   7  13       41.11       37.87      3.78 o 
  -5   7  13       16.88       19.07      2.71 o 
  -4   7  13       54.40       51.78      4.02 o 
  -3   7  13        0.86        2.34      1.46 o 
  -9   8  13       45.66       45.49      3.59 o 
  -8   8  13       25.44       27.42      2.77 o 
  -7   8  13       56.27       50.54      5.24 o 
  -6   8  13        7.82        0.14      1.71 o 
  -5   8  13        0.02        1.50      1.69 o 
  -4   8  13        3.44        9.07      3.28 o 
  -8   9  13      342.25      393.66      9.53 o 
  -7   9  13       41.09       37.08      5.50 o 
  -6   9  13        0.15        2.02      1.92 o 
  -5   9  13       12.87       16.44      7.43 o 
  -4   9  13       45.26       45.71      5.72 o 
  -7  10  13        1.19        2.39      1.83 o 
  -6  10  13        8.40       10.76      4.51 o 
 -11   0  14      481.35      523.19     31.16 o 
 -10   0  14      412.78      433.65     11.96 o 
  -9   0  14       17.01       18.30      3.71 o 
  -8   0  14       18.58       21.34      2.65 o 
  -7   0  14        4.08        4.01      1.48 o 
  -6   0  14       23.54       15.19      2.00 o 
  -5   0  14       89.49       86.53      9.83 o 
 -11   1  14       14.33       18.07      3.15 o 
 -10   1  14       31.72       31.04      2.96 o 
  -9   1  14        0.81       -0.71      1.17 o 
  -8   1  14        0.52        1.85      1.14 o 
  -7   1  14        0.72        1.09      1.24 o 
  -6   1  14        7.87        6.91      1.19 o 
  -5   1  14      229.51      231.26     14.69 o 
  -4   1  14        6.09        2.92      3.72 o 
  -3   1  14       15.18       16.50      3.74 o 
 -10   2  14        1.49        0.51      1.57 o 
  -9   2  14      200.82      208.56      6.17 o 
  -8   2  14       26.01       30.07      2.51 o 
  -7   2  14       13.62       12.41      1.64 o 
  -6   2  14       19.59       16.08      2.29 o 
  -5   2  14       13.44       14.07      4.79 o 
  -4   2  14      170.13      194.70     13.55 o 
  -3   2  14      123.99      143.32      8.46 o 
 -10   3  14      405.46      424.99     11.62 o 
  -9   3  14        3.32        5.35      1.89 o 
  -8   3  14       13.40       11.94      1.81 o 
  -7   3  14       73.26       65.23      3.19 o 
  -6   3  14      134.02      137.49      5.75 o 
  -5   3  14       60.84       58.44      3.42 o 
  -4   3  14      109.66      118.90     12.49 o 
  -3   3  14       77.83       83.04      3.70 o 
 -10   4  14       59.47       56.10      3.99 o 
  -9   4  14      200.43      217.20      6.40 o 
  -8   4  14      162.33      161.04      5.21 o 
  -7   4  14       30.18       32.44      2.47 o 
  -6   4  14      100.99       96.86      5.08 o 
  -5   4  14       10.79       18.06      2.23 o 
  -4   4  14      126.84      135.29      5.03 o 
 -10   5  14       15.48       16.67      2.49 o 
  -9   5  14       28.17       34.73      4.65 o 
  -8   5  14      101.10      119.17      4.64 o 
  -7   5  14      113.17       99.07      5.09 o 
  -6   5  14        6.67        9.94      2.22 o 
  -5   5  14       37.39       49.54      8.47 o 
  -4   5  14       59.36       61.94      3.68 o 
  -9   6  14       22.50       20.09      2.49 o 
  -8   6  14        1.31        3.59      1.53 o 
  -7   6  14        2.91        3.31      1.74 o 
  -6   6  14       10.61       10.90      3.84 o 
  -5   6  14       44.65       46.54      5.84 o 
  -4   6  14       83.14       88.44      6.12 o 
  -9   7  14        1.19        0.28      1.53 o 
  -8   7  14      279.44      292.95      7.65 o 
  -7   7  14       75.71       65.24      5.42 o 
  -6   7  14        7.06        9.57      2.37 o 
  -5   7  14        3.78        3.17      1.93 o 
  -8   8  14       82.61       84.23      4.58 o 
  -7   8  14       12.92       15.37      2.60 o 
  -6   8  14        6.64        1.92      4.28 o 
 -10   1  15       69.31       78.15      4.53 o 
  -9   1  15       28.48       32.82      2.85 o 
  -8   1  15       10.47       10.47      2.34 o 
  -7   1  15      131.11      123.32      4.16 o 
  -6   1  15        4.03        6.32      1.63 o 
  -9   2  15        0.09       -0.77      1.41 o 
  -8   2  15        4.87        4.19      1.46 o 
  -7   2  15       22.23       22.86      2.04 o 
  -6   2  15       16.05       13.94      3.05 o 
  -5   2  15       27.74       32.16      6.89 o 
  -9   3  15       11.88       14.43      2.18 o 
  -8   3  15        7.11        8.77      1.74 o 
  -7   3  15       14.83       16.22      1.88 o 
  -6   3  15       13.13       13.94      3.05 o 
  -5   3  15        8.33       10.35      4.95 o 
  -9   4  15        2.75        2.69      1.79 o 
  -8   4  15       16.74       11.43      1.88 o 
  -7   4  15       18.87       16.85      1.96 o 
  -6   4  15       33.95       27.65      2.97 o 
  -8   5  15       16.66       17.88      2.21 o 
  -7   5  15        2.65        5.14      1.92 o 
  -6   5  15        0.80        0.29      1.57 o 
                                                 
